# Supplementary material for: BMP and activin membrane-bound inhibitor regulate connective tissue growth factor controlling mesothelioma cell proliferation
Source: BMC Cancer. 2022 Sep 15;22:984. doi: 10.1186/s12885-022-10080-x (PMC9479400; doi:10.1186/s12885-022-10080-x)
Supplement: Supplementary file 2 — Additional file 2: Table S3. [file 12885_2022_10080_MOESM2_ESM.xls]

## Sheet: US94900333_251485072033_S02_GE2
The microarray analysis of Y-MESO-27 cells transfected with shCTGF
GeneName	SystematicName	Description	PositionX	PositionY	LogRatio	LogRatioError	PValueLogRatio
ABCB1	NM_000927	ref|Homo sapiens ATP-binding cassette, sub-family B (MDR/TAP), member 1 (ABCB1), mRNA [NM_000927]	5164.09	3319.01	3.68322	0.546795	1.62793e-11
ACE2	NM_021804	ref|Homo sapiens angiotensin I converting enzyme (peptidyl-dipeptidase A) 2 (ACE2), mRNA [NM_021804]	3881.11	3238.18	3.43434	0.671765	3.18072e-07
MYOCD	NM_153604	ref|Homo sapiens myocardin (MYOCD), mRNA [NM_153604]	5227.73	3297.41	2.68256	0.491932	4.94971e-08
KDELC2	NM_153705	ref|Homo sapiens KDEL (Lys-Asp-Glu-Leu) containing 2 (KDELC2), mRNA [NM_153705]	4009.24	3268.29	2.61857	0.452101	6.95508e-09
LHFPL3	NM_199000	ref|Homo sapiens lipoma HMGIC fusion partner-like 3 (LHFPL3), mRNA [NM_199000]	5071.14	3339.8	2.58468	0.283029	6.71054e-20
CES4	AF106005	gb|Homo sapiens carboxylesterase-related protein mRNA, complete cds. [AF106005]	5092.2	3494.66	2.52491	0.253973	2.74187e-23
LOC92482	BC073157	gb|Homo sapiens hypothetical protein LOC92482, mRNA (cDNA clone IMAGE:6063114), partial cds. [BC073157]	5637.23	2929.3	2.46734	0.248381	2.97141e-23
CTAG1A	NM_139250	ref|Homo sapiens cancer/testis antigen 1A (CTAG1A), mRNA [NM_139250]	5456.69	2842.13	2.39688	0.996631	0.0161734
RIPK3	NM_006871	ref|Homo sapiens receptor-interacting serine-threonine kinase 3 (RIPK3), mRNA [NM_006871]	5138.5	3333	2.36739	0.500028	2.19583e-06
ENPEP	NM_001977	ref|Homo sapiens glutamyl aminopeptidase (aminopeptidase A) (ENPEP), mRNA [NM_001977]	5108.42	3494.68	2.30764	0.233735	5.45727e-23
SCIN	NM_033128	ref|Homo sapiens scinderin (SCIN), transcript variant 2, mRNA [NM_033128]	5051.69	3343.14	2.19732	0.221239	3.0252e-23
MLLT4	NM_005936	ref|Homo sapiens myeloid/lymphoid or mixed-lineage leukemia (trithorax homolog, Drosophila); translocated to, 4 (MLLT4), transcript variant 3, mRNA [NM_005936]	5011.5	3333	2.18971	0.270792	6.14969e-16
DSCC1	NM_024094	ref|Homo sapiens defective in sister chromatid cohesion 1 homolog (S. cerevisiae) (DSCC1), mRNA [NM_024094]	3905.68	3253.16	2.07034	0.276513	7.02954e-14
SLC5A7	NM_021815	ref|Homo sapiens solute carrier family 5 (choline transporter), member 7 (SLC5A7), mRNA [NM_021815]	5552.11	2812.07	2.01071	0.208724	5.77931e-22
NUCKS1	NM_022731	ref|Homo sapiens nuclear casein kinase and cyclin-dependent kinase substrate 1 (NUCKS1), mRNA [NM_022731]	5328.74	3296.58	1.97824	0.199938	4.40627e-23
DMBX1	NM_147192	ref|Homo sapiens diencephalon/mesencephalon homeobox 1 (DMBX1), transcript variant 2, mRNA [NM_147192]	4186.61	4117.93	1.94604	1.1846	0.100429
CMYA5	NM_153610	ref|Homo sapiens cardiomyopathy associated 5 (CMYA5), mRNA [NM_153610]	5087.61	3509.07	1.86883	0.200842	1.34048e-20
WSCD1	NM_015253	ref|Homo sapiens WSC domain containing 1 (WSCD1), mRNA [NM_015253]	5573.66	2847.18	1.8666	0.199385	7.83837e-21
GATA5	NM_080473	ref|Homo sapiens GATA binding protein 5 (GATA5), mRNA [NM_080473]	5125.91	3457.61	1.82831	0.198914	3.87646e-20
HVCN1	NM_001040107	ref|Homo sapiens hydrogen voltage-gated channel 1 (HVCN1), transcript variant 1, mRNA [NM_001040107]	5087.58	3215.57	1.80486	0.301296	2.09404e-09
LOC349160	AF279773	gb|Homo sapiens clone N1 NTera2D1 teratocarcinoma mRNA. [AF279773]	5446.13	3231.37	1.73279	0.194684	5.55886e-19
SLC5A12	NM_178498	ref|Homo sapiens solute carrier family 5 (sodium/glucose cotransporter), member 12 (SLC5A12), mRNA [NM_178498]	4071.5	2981.35	1.70193	0.198086	8.55676e-18
AK055067	AK055067	gb|Homo sapiens cDNA FLJ30505 fis, clone BRAWH2000503. [AK055067]	3919.5	3260	1.66261	0.294453	1.63805e-08
LAMB4	AF029325	gb|Homo sapiens laminin beta-4 chain precursor (LAMB4) mRNA, alternatively spliced short variant, partial cds. [AF029325]	5181.46	3502.7	1.65074	0.194837	2.40381e-17
HACL1	NM_012260	ref|Homo sapiens 2-hydroxyacyl-CoA lyase 1 (HACL1), mRNA [NM_012260]	5176.06	3311.04	1.65043	0.202896	4.1411e-16
C18orf54	NM_173529	ref|Homo sapiens chromosome 18 open reading frame 54 (C18orf54), mRNA [NM_173529]	4071.42	3230.26	1.64627	0.168481	1.49577e-22
MAP1LC3C	NM_001004343	ref|Homo sapiens microtubule-associated protein 1 light chain 3 gamma (MAP1LC3C), mRNA [NM_001004343]	5087.5	3289	1.60233	0.250681	1.63821e-10
UNQ3104	AY358109	gb|Homo sapiens clone DNA129563 ACAH3104 (UNQ3104) mRNA, complete cds. [AY358109]	5541.89	2832.41	1.58453	0.16333	2.97452e-22
IRGC	NM_019612	ref|Homo sapiens immunity-related GTPase family, cinema (IRGC), mRNA [NM_019612]	5036.6	3348.44	1.57173	0.169648	1.95725e-20
CLEC3B	NM_003278	ref|Homo sapiens C-type lectin domain family 3, member B (CLEC3B), mRNA [NM_003278]	5612.37	2635.46	1.5505	0.161329	7.19829e-22
LOC283079	BC028422	gb|Homo sapiens cDNA clone IMAGE:4828005. [BC028422]	5101.91	3470.78	1.52322	0.157128	3.19403e-22
SLC26A7	NM_052832	ref|Homo sapiens solute carrier family 26, member 7 (SLC26A7), transcript variant 1, mRNA [NM_052832]	5430.09	2841.61	1.5218	0.168346	1.57057e-19
SYCP2	NM_014258	ref|Homo sapiens synaptonemal complex protein 2 (SYCP2), mRNA [NM_014258]	4020.25	3260.19	1.52033	0.244233	4.81766e-10
ZNF334	NM_199441	ref|Homo sapiens zinc finger protein 334 (ZNF334), transcript variant 2, mRNA [NM_199441]	5098.59	3500.06	1.51675	0.1568	3.92298e-22
PCDH18	NM_019035	ref|Homo sapiens protocadherin 18 (PCDH18), mRNA [NM_019035]	5024.33	3340.5	1.51144	0.163716	2.6538e-20
BG188151	BG188151	gb|RST7162 Athersys RAGE Library Homo sapiens cDNA, mRNA sequence [BG188151]	5418	3421	1.50869	0.178736	3.15022e-17
PCLO	NM_033026	ref|Homo sapiens piccolo (presynaptic cytomatrix protein) (PCLO), transcript variant 1, mRNA [NM_033026]	5086.29	3303.39	1.47536	0.205492	6.98892e-13
THC2721275	THC2721275	thc|Q2GB05_NOVAD (Q2GB05) Transcriptional regulator, TetR family, partial (5%) [THC2721275]	5326.68	3514.86	1.47526	0.153268	6.24711e-22
THC2654127	THC2654127	thc|XKR4_MOUSE (Q5GH67) XK-related protein 4, partial (3%) [THC2654127]	4861.54	4037.93	1.45372	0.20125	5.06827e-13
PLGLB1	NM_001032392	ref|Homo sapiens plasminogen-like B1 (PLGLB1), mRNA [NM_001032392]	4060.75	2975.77	1.45196	0.209493	4.18462e-12
PRAMEF3	NM_001013692	ref|Homo sapiens PRAME family member 3 (PRAMEF3), mRNA [NM_001013692]	5405.09	3267.07	1.43906	0.201958	1.03674e-12
CR740251	CR740251	gb|CR740251 Soares fetal liver spleen 1NFLS Homo sapiens cDNA clone IMAGp971G2216 ; IMAGE:201256 5', mRNA sequence [CR740251]	5620.5	2937	1.42044	0.199955	1.21374e-12
AI676010	AI676010	gb|wc04b06.x1 NCI_CGAP_Pr28 Homo sapiens cDNA clone IMAGE:2314163 3', mRNA sequence [AI676010]	5099.75	3487.31	1.41557	0.147755	9.6585e-22
BE795374	BE795374	gb|601592904F1 NIH_MGC_7 Homo sapiens cDNA clone IMAGE:3946800 5', mRNA sequence [BE795374]	5531.5	2827	1.38853	0.145034	1.02977e-21
AF334588	AF334588	gb|Homo sapiens P25 mRNA, complete cds. [AF334588]	4376.26	2729.7	1.38756	0.212934	7.20254e-11
KLB	BC033021	gb|Homo sapiens klotho beta, mRNA (cDNA clone IMAGE:4824602), partial cds. [BC033021]	4580.37	3743.6	1.38695	0.314796	1.05366e-05
MGC23270	BC015579	gb|Homo sapiens cDNA clone IMAGE:4636445. [BC015579]	5213.33	3476.81	1.35725	0.146932	2.529e-20
BF195408	BF195408	gb|BF195408 7n17e10.x1 NCI_CGAP_Brn23 Homo sapiens cDNA clone IMAGE:3564787 3' similar to TR:O75225 O75225 WUGSC:H_RG113D17.1 PROTEIN ;, mRNA sequence [BF195408]	5180.74	3544.72	1.35367	0.213654	2.36107e-10
AF119866	AF119866	gb|Homo sapiens PRO2206 mRNA, complete cds. [AF119866]	5442.61	2937.07	1.33952	0.146081	4.74073e-20
KIR2DS4	NM_012314	ref|Homo sapiens killer cell immunoglobulin-like receptor, two domains, short cytoplasmic tail, 4 (KIR2DS4), mRNA [NM_012314]	5123.1	3485.6	1.33581	0.190538	2.37118e-12
CCDC45	NM_138363	ref|Homo sapiens coiled-coil domain containing 45 (CCDC45), mRNA [NM_138363]	4995.98	3325.95	1.32642	0.144338	3.94012e-20
CXorf52	AY168775	gb|Homo sapiens SPCX mRNA, complete cds. [AY168775]	5052.1	3266.49	1.31849	0.220332	2.17609e-09
CEACAM7	NM_006890	ref|Homo sapiens carcinoembryonic antigen-related cell adhesion molecule 7 (CEACAM7), mRNA [NM_006890]	5223.86	3503.36	1.31632	0.139093	2.97495e-21
MAGEA6	NM_175868	ref|Homo sapiens melanoma antigen family A, 6 (MAGEA6), transcript variant 2, mRNA [NM_175868]	5204.74	3516.47	1.3043	0.137453	2.33216e-21
ROBO2	NM_002942	ref|Homo sapiens roundabout, axon guidance receptor, homolog 2 (Drosophila) (ROBO2), mRNA [NM_002942]	5215.12	3438.02	1.29095	0.223142	7.23732e-09
TRAPPC6B	NM_001079537	ref|Homo sapiens trafficking protein particle complex 6B (TRAPPC6B), transcript variant 1, mRNA [NM_001079537]	3970.15	3259.98	1.28873	0.171579	5.86805e-14
DNAH8	NM_001371	ref|Homo sapiens dynein, axonemal, heavy chain 8 (DNAH8), mRNA [NM_001371]	5238.27	4021.41	1.27299	0.222974	1.13545e-08
HS6ST2	NM_001077188	ref|Homo sapiens heparan sulfate 6-O-sulfotransferase 2 (HS6ST2), transcript variant L, mRNA [NM_001077188]	5062.42	3259.57	1.26874	0.143644	1.0234e-18
THC2603974	THC2603974	thc|BC021090 SCIN protein {Homo sapiens} (exp=-1; wgp=0; cg=0), partial (3%) [THC2603974]	4872.5	4044.5	1.26764	0.225021	1.76646e-08
VAV3	NM_006113	ref|Homo sapiens vav 3 guanine nucleotide exchange factor (VAV3), transcript variant 1, mRNA [NM_006113]	4958.84	3215.5	1.26047	0.231804	5.39904e-08
FCRL1	NM_052938	ref|Homo sapiens Fc receptor-like 1 (FCRL1), mRNA [NM_052938]	5494.09	2835.79	1.25007	0.224342	2.5159e-08
MEX3B	NM_032246	ref|Homo sapiens mex-3 homolog B (C. elegans) (MEX3B), mRNA [NM_032246]	3881.3	3223.74	1.2427	0.165311	5.5903e-14
THC2731608	THC2731608	thc|BC003188 LRP16 protein {Homo sapiens} (exp=-1; wgp=0; cg=0), partial (17%) [THC2731608]	5166	3306.23	1.23604	0.150739	2.40727e-16
AP2A1	NM_014203	ref|Homo sapiens adaptor-related protein complex 2, alpha 1 subunit (AP2A1), transcript variant 1, mRNA [NM_014203]	5316.3	3288.87	1.23127	0.168936	3.13712e-13
AHDC1	NM_001029882	ref|Homo sapiens AT hook, DNA binding motif, containing 1 (AHDC1), mRNA [NM_001029882]	5471.53	3202.3	1.22243	0.155655	4.04839e-15
LARP2	NM_032239	ref|Homo sapiens La ribonucleoprotein domain family, member 2 (LARP2), transcript variant 3, mRNA [NM_032239]	5111.18	3464.94	1.1854	0.127114	1.10513e-20
ITPKC	NM_025194	ref|Homo sapiens inositol 1,4,5-trisphosphate 3-kinase C (ITPKC), mRNA [NM_025194]	5090.6	3478.25	1.18422	0.1272	1.27973e-20
BU903025	BU903025	gb|AGENCOURT_10180097 NIH_MGC_71 Homo sapiens cDNA clone IMAGE:6528450 5', mRNA sequence [BU903025]	4074.56	3217.3	1.1821	0.126821	1.15258e-20
HLA-DRB1	NM_002124	ref|Homo sapiens major histocompatibility complex, class II, DR beta 1 (HLA-DRB1), mRNA [NM_002124]	4072.25	3202.14	1.17638	0.126364	1.28497e-20
CD177	NM_020406	ref|Homo sapiens CD177 molecule (CD177), mRNA [NM_020406]	3562.5	1690.5	1.16566	0.153328	2.90686e-14
LOC348174	AK096051	gb|Homo sapiens cDNA FLJ38732 fis, clone KIDNE2010750. [AK096051]	4236.98	3060.57	1.15737	0.264765	1.23498e-05
QKI	NM_206855	ref|Homo sapiens quaking homolog, KH domain RNA binding (mouse) (QKI), transcript variant 4, mRNA [NM_206855]	4046.47	3010.53	1.14673	0.12965	9.16857e-19
CDK6	NM_001259	ref|Homo sapiens cyclin-dependent kinase 6 (CDK6), mRNA [NM_001259]	4680.74	2702.23	1.14268	0.123454	2.12286e-20
RGS16	NM_002928	ref|Homo sapiens regulator of G-protein signaling 16 (RGS16), mRNA [NM_002928]	5353.54	3280.38	1.1396	0.123213	2.26556e-20
SPTB	NM_001024858	ref|Homo sapiens spectrin, beta, erythrocytic (includes spherocytosis, clinical type I) (SPTB), transcript variant 1, mRNA [NM_001024858]	3691.5	3920	1.11977	0.287989	0.000100968
CYP1B1	NM_000104	ref|Homo sapiens cytochrome P450, family 1, subfamily B, polypeptide 1 (CYP1B1), mRNA [NM_000104]	4222.01	810.889	1.09455	0.119857	6.71272e-20
C13orf1	NM_020456	ref|Homo sapiens chromosome 13 open reading frame 1 (C13orf1), mRNA [NM_020456]	5212.8	3509.62	1.08962	0.119043	5.53e-20
GK	NM_203391	ref|Homo sapiens glycerol kinase (GK), transcript variant 1, mRNA [NM_203391]	5239.64	3639.78	1.08746	0.270519	5.82261e-05
LOC492303	NR_002830	ref|Homo sapiens FAM51A1 pseudogene (LOC492303) on chromosome 1 [NR_002830]	4795.09	2739.39	1.08104	0.276729	9.36482e-05
VCX2	NM_016378	ref|Homo sapiens variable charge, X-linked 2 (VCX2), mRNA [NM_016378]	3956.95	3253.05	1.077	0.162782	3.68466e-11
ARL11	NM_138450	ref|Homo sapiens ADP-ribosylation factor-like 11 (ARL11), mRNA [NM_138450]	4146.91	2145.39	1.07437	0.271887	7.76561e-05
METTL7A	NM_014033	ref|Homo sapiens methyltransferase like 7A (METTL7A), mRNA [NM_014033]	4578.09	1499.61	1.07408	0.262452	4.26753e-05
LOC152217	BC062368	gb|Homo sapiens hypothetical protein BC007882, mRNA (cDNA clone MGC:71256 IMAGE:6730791), complete cds. [BC062368]	3893.12	3157.77	1.06877	0.12987	1.87985e-16
CDKN2B	NM_004936	ref|Homo sapiens cyclin-dependent kinase inhibitor 2B (p15, inhibits CDK4) (CDKN2B), transcript variant 1, mRNA [NM_004936]	3929.5	378	1.06713	0.255115	2.87756e-05
SPTLC3	NM_018327	ref|Homo sapiens serine palmitoyltransferase, long chain base subunit 3 (SPTLC3), mRNA [NM_018327]	5150.89	2474.97	1.05598	0.162403	7.91354e-11
GMCL1	NM_178439	ref|Homo sapiens germ cell-less homolog 1 (Drosophila) (GMCL1), mRNA [NM_178439]	5278.22	3297.43	1.05075	0.132328	2.01403e-15
HPSE2	NM_021828	ref|Homo sapiens heparanase 2 (HPSE2), mRNA [NM_021828]	4286.56	2842.09	1.02358	0.304251	0.000767511
PLXNA4	NM_020911	ref|Homo sapiens plexin A4 (PLXNA4), transcript variant 1, mRNA [NM_020911]	5342.39	3905.07	1.01271	0.291465	0.000511713
AGL	NM_000028	ref|Homo sapiens amylo-1, 6-glucosidase, 4-alpha-glucanotransferase (glycogen debranching enzyme, glycogen storage disease type III) (AGL), transcript variant 4, mRNA [NM_000028]	5214.75	3303.52	1.01056	0.212094	1.89168e-06
AL049227	AL049227	gb|Homo sapiens mRNA; cDNA DKFZp564N1116 (from clone DKFZp564N1116). [AL049227]	5594.64	1983.74	1.00694	0.135829	1.23217e-13
SPIC	NM_152323	ref|Homo sapiens Spi-C transcription factor (Spi-1/PU.1 related) (SPIC), mRNA [NM_152323]	5597.93	2628.65	1.00585	0.248443	5.1518e-05
PLA2G3	NM_015715	ref|Homo sapiens phospholipase A2, group III (PLA2G3), mRNA [NM_015715]	3981.5	1698	1.00383	0.285324	0.000434473
DNAH5	NM_001369	ref|Homo sapiens dynein, axonemal, heavy chain 5 (DNAH5), mRNA [NM_001369]	5202.09	3443.39	0.995913	0.175397	1.36234e-08
APOBEC1	NM_001644	ref|Homo sapiens apolipoprotein B mRNA editing enzyme, catalytic polypeptide 1 (APOBEC1), mRNA [NM_001644]	4148.42	3597.43	0.986659	0.328933	0.00270354
ADAMTS5	NM_007038	ref|Homo sapiens ADAM metallopeptidase with thrombospondin type 1 motif, 5 (aggrecanase-2) (ADAMTS5), mRNA [NM_007038]	4681.34	3245.16	0.981014	0.110684	7.77265e-19
NUFIP2	NM_020772	ref|Homo sapiens nuclear fragile X mental retardation protein interacting protein 2 (NUFIP2), mRNA [NM_020772]	4846.35	3061.8	0.97604	0.109801	6.15602e-19
CYSLTR2	NM_020377	ref|Homo sapiens cysteinyl leukotriene receptor 2 (CYSLTR2), mRNA [NM_020377]	4756.33	1910.5	0.974609	0.294514	0.000935591
CDH1	NM_004360	ref|Homo sapiens cadherin 1, type 1, E-cadherin (epithelial) (CDH1), mRNA [NM_004360]	5519.42	3142.43	0.973349	0.150318	9.46515e-11
ENST00000390632	ENST00000390632	ens|Immunoglobulin heavy chain V gene segment [Source:IMGT/GENE_DB;Acc:IGHV3-66] [ENST00000390632]	3524.73	2356.55	0.967882	0.316581	0.00223341
CLCA3	NM_004921	ref|Homo sapiens chloride channel, calcium activated, family member 3 (CLCA3), mRNA [NM_004921]	5581.5	1756.5	0.967729	0.277524	0.000488453
SERPINA2	ENST00000238576	ens|Alpha-1-antitrypsin-related protein precursor. [Source:Uniprot/SWISSPROT;Acc:P20848] [ENST00000238576]	5379.5	3267	0.9646	0.109498	1.25932e-18
IGFBP3	NM_001013398	ref|Homo sapiens insulin-like growth factor binding protein 3 (IGFBP3), transcript variant 1, mRNA [NM_001013398]	4553.01	1543.61	0.956345	0.10819	9.61307e-19
AK055306	AK055306	gb|Homo sapiens cDNA FLJ30744 fis, clone FEBRA2000378. [AK055306]	4059	3238	0.954554	0.166673	1.02162e-08
ATRNL1	NM_207303	ref|Homo sapiens attractin-like 1 (ATRNL1), mRNA [NM_207303]	4806.33	986.5	0.952643	0.299873	0.00148899
IGFBP3	NM_001013398	ref|Homo sapiens insulin-like growth factor binding protein 3 (IGFBP3), transcript variant 1, mRNA [NM_001013398]	5277.95	2958.91	0.951083	0.107776	1.09817e-18
MGC29891	NM_144618	ref|Homo sapiens hypothetical protein MGC29891 (MGC29891), mRNA [NM_144618]	5252.42	3295.09	0.946685	0.107452	1.24815e-18
ZSCAN4	NM_152677	ref|Homo sapiens zinc finger and SCAN domain containing 4 (ZSCAN4), mRNA [NM_152677]	4388.46	2166.19	0.946268	0.316887	0.00282527
SMA4	BC035411	gb|Homo sapiens glucuronidase, beta pseudogene 1, mRNA (cDNA clone IMAGE:4824349), complete cds. [BC035411]	5224.96	3457.55	0.943752	0.107714	1.92403e-18
IGFBP3	NM_001013398	ref|Homo sapiens insulin-like growth factor binding protein 3 (IGFBP3), transcript variant 1, mRNA [NM_001013398]	5568.94	1338.25	0.939022	0.106828	1.49549e-18
OLR1	NM_002543	ref|Homo sapiens oxidized low density lipoprotein (lectin-like) receptor 1 (OLR1), mRNA [NM_002543]	3726.4	788.562	0.938816	0.116003	5.81953e-16
ADAMTS1	NM_006988	ref|Homo sapiens ADAM metallopeptidase with thrombospondin type 1 motif, 1 (ADAMTS1), mRNA [NM_006988]	5391.37	1939.64	0.935143	0.106642	1.80258e-18
IGFBP3	NM_001013398	ref|Homo sapiens insulin-like growth factor binding protein 3 (IGFBP3), transcript variant 1, mRNA [NM_001013398]	4452.8	3670.45	0.934319	0.106463	1.69452e-18
LAMC1	NM_002293	ref|Homo sapiens laminin, gamma 1 (formerly LAMB2) (LAMC1), mRNA [NM_002293]	5237.68	678.4	0.932918	0.106344	1.74571e-18
KLF8	AB209004	gb|Homo sapiens cDNA FLJ30065 fis, clone ADRGL2000328. [AK054627]	5531.89	3076.5	0.932559	0.201435	3.66419e-06
KLHL24	NM_017644	ref|Homo sapiens kelch-like 24 (Drosophila) (KLHL24), mRNA [NM_017644]	4286	1477.68	0.932533	0.106918	2.73457e-18
IGFBP3	NM_001013398	ref|Homo sapiens insulin-like growth factor binding protein 3 (IGFBP3), transcript variant 1, mRNA [NM_001013398]	5150.56	2357.48	0.930466	0.106155	1.86553e-18
KRTAP4-2	NM_033062	ref|Homo sapiens keratin associated protein 4-2 (KRTAP4-2), mRNA [NM_033062]	4325.5	2834.5	0.92331	0.17429	1.1736e-07
IGFBP3	NM_001013398	ref|Homo sapiens insulin-like growth factor binding protein 3 (IGFBP3), transcript variant 1, mRNA [NM_001013398]	5393.05	3978.63	0.921232	0.10544	2.39391e-18
IGFBP3	NM_001013398	ref|Homo sapiens insulin-like growth factor binding protein 3 (IGFBP3), transcript variant 1, mRNA [NM_001013398]	4882.17	385	0.915377	0.104986	2.80563e-18
ADAM22	BC036029	gb|Homo sapiens ADAM metallopeptidase domain 22, mRNA (cDNA clone IMAGE:5278621), complete cds. [BC036029]	4859	3186.46	0.911847	0.343696	0.00797643
IGFBP3	NM_001013398	ref|Homo sapiens insulin-like growth factor binding protein 3 (IGFBP3), transcript variant 1, mRNA [NM_001013398]	3703.87	3590.27	0.910575	0.104622	3.21939e-18
CCL15	NM_004167	ref|Homo sapiens chemokine (C-C motif) ligand 15 (CCL15), transcript variant 2, mRNA [NM_004167]	3575.42	1727.43	0.904959	0.245023	0.000221308
C1QA	NM_015991	ref|Homo sapiens complement component 1, q subcomponent, A chain (C1QA), mRNA [NM_015991]	4947.89	3208.5	0.902487	0.178291	4.15121e-07
IGFBP3	NM_001013398	ref|Homo sapiens insulin-like growth factor binding protein 3 (IGFBP3), transcript variant 1, mRNA [NM_001013398]	4071.44	2834.47	0.898635	0.103686	4.44056e-18
ADAMTS1	NM_006988	ref|Homo sapiens ADAM metallopeptidase with thrombospondin type 1 motif, 1 (ADAMTS1), mRNA [NM_006988]	4578.66	1925.09	0.898386	0.103716	4.63757e-18
FCRL4	NM_031282	ref|Homo sapiens Fc receptor-like 4 (FCRL4), mRNA [NM_031282]	5289.99	3304.7	0.897886	0.339468	0.00816956
RABL3	NM_173825	ref|Homo sapiens RAB, member of RAS oncogene family-like 3 (RABL3), mRNA [NM_173825]	4019.04	986.159	0.883049	0.105987	7.97183e-17
TPD52L3	NM_033516	ref|Homo sapiens tumor protein D52-like 3 (TPD52L3), transcript variant 1, mRNA [NM_033516]	4682.02	3332.74	0.882811	0.361582	0.0146255
CDK6	NM_001259	ref|Homo sapiens cyclin-dependent kinase 6 (CDK6), mRNA [NM_001259]	4275.44	3641.52	0.879857	0.102434	8.73344e-18
ANKRD45	NM_198493	ref|Homo sapiens ankyrin repeat domain 45 (ANKRD45), mRNA [NM_198493]	4832	1485	0.87959	0.332708	0.00819988
PLEKHB1	NM_021200	ref|Homo sapiens pleckstrin homology domain containing, family B (evectins) member 1 (PLEKHB1), mRNA [NM_021200]	5368.49	3289.66	0.878009	0.132679	3.65234e-11
IFNG	NM_000619	ref|Homo sapiens interferon, gamma (IFNG), mRNA [NM_000619]	5214.78	3288.88	0.87647	0.159108	3.61629e-08
NR5A2	NM_205860	ref|Homo sapiens nuclear receptor subfamily 5, group A, member 2 (NR5A2), transcript variant 1, mRNA [NM_205860]	5189.5	3465	0.87205	0.213632	4.46476e-05
IGFBP3	NM_001013398	ref|Homo sapiens insulin-like growth factor binding protein 3 (IGFBP3), transcript variant 1, mRNA [NM_001013398]	3815.63	692.735	0.871689	0.101625	9.69654e-18
ENST00000355343	ENST00000355343	ens|Seven transmembrane helix receptor. [Source:Uniprot/SPTREMBL;Acc:Q8NH82] [ENST00000355343]	4656.58	4095.57	0.86959	0.163429	1.03249e-07
HAS3	NM_005329	ref|Homo sapiens hyaluronan synthase 3 (HAS3), transcript variant 1, mRNA [NM_005329]	5305.97	3502.07	0.862314	0.101914	2.64658e-17
PAPLN	NM_173462	ref|Homo sapiens papilin, proteoglycan-like sulfated glycoprotein (PAPLN), mRNA [NM_173462]	4324.19	2849.21	0.859575	0.172125	5.91719e-07
UHMK1	NM_175866	ref|Homo sapiens U2AF homology motif (UHM) kinase 1 (UHMK1), mRNA [NM_175866]	4591.54	2137.88	0.850086	0.0999797	1.85408e-17
NFIB	NM_005596	ref|Homo sapiens nuclear factor I/B (NFIB), mRNA [NM_005596]	3765.5	1529.35	0.846316	0.246401	0.000593188
GEMIN5	NM_015465	ref|Homo sapiens gem (nuclear organelle) associated protein 5 (GEMIN5), mRNA [NM_015465]	4170.48	311.853	0.845742	0.0996673	2.14511e-17
NEU2	NM_005383	ref|Homo sapiens sialidase 2 (cytosolic sialidase) (NEU2), mRNA [NM_005383]	5493.2	3186.68	0.845165	0.119458	1.49455e-12
CXCL12	NM_000609	ref|Homo sapiens chemokine (C-X-C motif) ligand 12 (stromal cell-derived factor 1) (CXCL12), transcript variant 2, mRNA [NM_000609]	4554.43	3201.45	0.841074	0.0993718	2.58566e-17
SSPN	NM_005086	ref|Homo sapiens sarcospan (Kras oncogene-associated gene) (SSPN), mRNA [NM_005086]	4643.77	4147.19	0.838818	0.0994575	3.34216e-17
GTPBP6	NM_012227	ref|Homo sapiens GTP binding protein 6 (putative) (GTPBP6), mRNA [NM_012227]	3885.07	3164.88	0.836286	0.102804	4.12698e-16
MYOT	NM_006790	ref|Homo sapiens myotilin (MYOT), mRNA [NM_006790]	5240.42	3523.57	0.834908	0.211492	7.8902e-05
SYPL1	NM_182715	ref|Homo sapiens synaptophysin-like 1 (SYPL1), transcript variant 2, mRNA [NM_182715]	5633.39	2519.05	0.834863	0.0988364	2.991e-17
THC2540497	THC2540497	thc|ALU7_HUMAN (P39194) Alu subfamily SQ sequence contamination warning entry, partial (12%) [THC2540497]	5061.5	2467.65	0.833208	0.348977	0.0169602
THC2574008	THC2574008	thc|Q475C5_RALEJ (Q475C5) Phosphate butyryltransferase , partial (5%) [THC2501435]	5111.69	1440.76	0.833158	0.332656	0.0122603
GP6	NM_016363	ref|Homo sapiens glycoprotein VI (platelet) (GP6), transcript variant 2, mRNA [NM_016363]	5584.29	2855.24	0.831669	0.103958	1.2441e-15
SFXN1	NM_022754	ref|Homo sapiens sideroflexin 1 (SFXN1), mRNA [NM_022754]	4109.5	2724.71	0.829272	0.0984435	3.6434e-17
RASD1	NM_016084	ref|Homo sapiens RAS, dexamethasone-induced 1 (RASD1), mRNA [NM_016084]	4680.13	1499.53	0.826023	0.0981803	3.98547e-17
HLA-DRA	NM_019111	ref|Homo sapiens major histocompatibility complex, class II, DR alpha (HLA-DRA), mRNA [NM_019111]	3766.5	2908	0.825296	0.457452	0.0712131
FGF1	NM_000800	ref|Homo sapiens fibroblast growth factor 1 (acidic) (FGF1), transcript variant 1, mRNA [NM_000800]	5191.64	3509.14	0.824705	0.0983339	4.99611e-17
GPR111	NM_153839	ref|Homo sapiens G protein-coupled receptor 111 (GPR111), mRNA [NM_153839]	4310.12	2856.14	0.81888	0.395039	0.0381808
AK026668	AK026668	gb|Homo sapiens cDNA: FLJ23015 fis, clone LNG00818. [AK026668]	4629.89	2042.64	0.816659	0.0974794	5.39456e-17
ENST00000281508	ENST00000281508	ens|Coiled-coil domain-containing protein 122. [Source:Uniprot/SWISSPROT;Acc:Q5T0U0] [ENST00000281508]	5544.58	3083.57	0.812285	0.366883	0.0268275
CDH1	NM_004360	ref|Homo sapiens cadherin 1, type 1, E-cadherin (epithelial) (CDH1), mRNA [NM_004360]	4782.89	3362.5	0.809404	0.300144	0.00700274
SLPI	NM_003064	ref|Homo sapiens secretory leukocyte peptidase inhibitor (SLPI), mRNA [NM_003064]	5100.5	3443.35	0.809227	0.100431	7.78447e-16
C8orf68	BC022082	gb|Homo sapiens cDNA clone IMAGE:4824304. [BC022082]	3665.51	3434.49	0.808541	0.130997	6.73498e-10
LOC415056	BC042806	gb|Homo sapiens BC038740, mRNA (cDNA clone IMAGE:5267857). [BC042806]	5620.58	3010.43	0.807106	0.160458	4.90412e-07
C14orf56	AK024445	gb|Homo sapiens mRNA for FLJ00035 protein, partial cds. [AK024445]	5466.11	2833.15	0.805712	0.114832	2.27634e-12
SLC6A15	NM_182767	ref|Homo sapiens solute carrier family 6, member 15 (SLC6A15), transcript variant 1, mRNA [NM_182767]	5354.5	3267	0.803152	0.1624	7.59352e-07
CIITA	NM_000246	ref|Homo sapiens class II, major histocompatibility complex, transactivator (CIITA), mRNA [NM_000246]	4514.37	1036.34	0.800883	0.360388	0.0262643
AF086216	AF086216	gb|Homo sapiens full length insert cDNA clone ZC65B11. [AF086216]	3805.67	4000.32	0.798295	0.424201	0.0598522
LEPR	NM_002303	ref|Homo sapiens leptin receptor (LEPR), transcript variant 1, mRNA [NM_002303]	5379.58	3281.57	0.795623	0.137847	7.84348e-09
MS4A6E	NM_139249	ref|Homo sapiens membrane-spanning 4-domains, subfamily A, member 6E (MS4A6E), mRNA [NM_139249]	4046.42	2981.43	0.791361	0.284117	0.00534715
SPERT	NM_152719	ref|Homo sapiens spermatid associated (SPERT), mRNA [NM_152719]	4732.6	3729.5	0.786993	0.36095	0.0292326
BCAN	BC005081	gb|Homo sapiens brevican, mRNA (cDNA clone IMAGE:3618761), partial cds. [BC005081]	4681.63	3875.51	0.785523	0.0954204	1.83754e-16
AF088076	AF088076	gb|Homo sapiens full length insert cDNA clone ZE01A04. [AF088076]	3868.3	3040.1	0.784504	0.113899	5.66952e-12
PRMT3	NM_005788	ref|Homo sapiens protein arginine methyltransferase 3 (PRMT3), mRNA [NM_005788]	3815.92	972.123	0.784438	0.0951723	1.68945e-16
THC2495469	THC2495469	thc|NDUB2_HUMAN (O95178) NADH dehydrogenase [ubiquinone] 1 beta subcomplex subunit 2, mitochondrial precursor (NADH-ubiquinone oxidoreductase AGGG subunit) (Complex I-AGGG) (CI-AGGG) , complete [THC2495469]	3651.17	1873.67	0.783688	0.20845	0.000170187
SFXN1	NM_022754	ref|Homo sapiens sideroflexin 1 (SFXN1), mRNA [NM_022754]	4196.33	546.5	0.780837	0.373965	0.0367983
GLIS2	NM_032575	ref|Homo sapiens GLIS family zinc finger 2 (GLIS2), mRNA [NM_032575]	5202.69	3545.63	0.779891	0.095008	2.23625e-16
BC000986	BC000986	gb|Homo sapiens cDNA clone IMAGE:3446313, complete cds. [BC000986]	5088.41	3200.92	0.778831	0.282885	0.00590207
PPP1R14C	NM_030949	ref|Homo sapiens protein phosphatase 1, regulatory (inhibitor) subunit 14C (PPP1R14C), mRNA [NM_030949]	4577.85	1001.18	0.771419	0.374585	0.0394562
TAS2R45	NM_176886	ref|Homo sapiens taste receptor, type 2, member 45 (TAS2R45), mRNA [NM_176886]	4883.77	3200.39	0.769574	0.413121	0.0624862
HBG1	NM_000559	ref|Homo sapiens hemoglobin, gamma A (HBG1), mRNA [NM_000559]	5466.99	3229.88	0.762896	0.171946	9.12919e-06
GABRE	NM_021990	ref|Homo sapiens gamma-aminobutyric acid (GABA) A receptor, epsilon (GABRE), transcript variant 4, mRNA [NM_021990]	3981.34	1316.82	0.762584	0.0935688	3.63958e-16
IL1F5	NM_012275	ref|Homo sapiens interleukin 1 family, member 5 (delta) (IL1F5), transcript variant 1, mRNA [NM_012275]	5265.87	3318.89	0.751009	0.124816	1.77747e-09
NPAL3	NM_020448	ref|Homo sapiens NIPA-like domain containing 3 (NPAL3), mRNA [NM_020448]	4234.57	700.608	0.741257	0.0920803	8.27132e-16
KCNJ2	NM_000891	ref|Homo sapiens potassium inwardly-rectifying channel, subfamily J, member 2 (KCNJ2), mRNA [NM_000891]	5619.34	2878.78	0.738904	0.121875	1.33779e-09
TLR7	NM_016562	ref|Homo sapiens toll-like receptor 7 (TLR7), mRNA [NM_016562]	5188.09	2848.79	0.727831	0.423012	0.0853252
TCEAL7	NM_152278	ref|Homo sapiens transcription elongation factor A (SII)-like 7 (TCEAL7), mRNA [NM_152278]	4947.89	3252.5	0.727481	0.43485	0.0943375
ANXA1	NM_000700	ref|Homo sapiens annexin A1 (ANXA1), mRNA [NM_000700]	4336	539.278	0.724602	0.0908692	1.53475e-15
H6PD	NM_004285	ref|Homo sapiens hexose-6-phosphate dehydrogenase (glucose 1-dehydrogenase) (H6PD), mRNA [NM_004285]	3931.4	2079.36	0.723946	0.174184	3.23556e-05
RNF141	NM_016422	ref|Homo sapiens ring finger protein 141 (RNF141), mRNA [NM_016422]	4503	2673.73	0.717179	0.0904842	2.26301e-15
ZNF559	NM_032497	ref|Homo sapiens zinc finger protein 559 (ZNF559), mRNA [NM_032497]	4716.68	290.236	0.716833	0.0943717	3.05772e-14
LEPROT	NM_017526	ref|Homo sapiens leptin receptor overlapping transcript (LEPROT), mRNA [NM_017526]	4184.24	1199.27	0.716197	0.0902871	2.14885e-15
PLSCR4	NM_020353	ref|Homo sapiens phospholipid scramblase 4 (PLSCR4), mRNA [NM_020353]	4628.42	898.427	0.715011	0.100717	1.25492e-12
KIT	NM_000222	ref|Homo sapiens v-kit Hardy-Zuckerman 4 feline sarcoma viral oncogene homolog (KIT), transcript variant 1, mRNA [NM_000222]	3511.94	2116.04	0.71483	0.0927993	1.32951e-14
C11orf37	AK055956	gb|Homo sapiens cDNA FLJ31394 fis, clone NT2NE1000120. [AK055956]	4516.33	3252.5	0.714769	0.455846	0.11688
ANKRD46	NM_198401	ref|Homo sapiens ankyrin repeat domain 46 (ANKRD46), mRNA [NM_198401]	5506.29	2445.55	0.714535	0.090226	2.38675e-15
TEAD1	NM_021961	ref|Homo sapiens TEA domain family member 1 (SV40 transcriptional enhancer factor) (TEAD1), mRNA [NM_021961]	3715.13	1940.41	0.713731	0.0901452	2.4221e-15
FGF2	NM_002006	ref|Homo sapiens fibroblast growth factor 2 (basic) (FGF2), mRNA [NM_002006]	4185.47	2519.28	0.711011	0.0899336	2.65892e-15
NFIB	NM_005596	ref|Homo sapiens nuclear factor I/B (NFIB), mRNA [NM_005596]	3561.56	869.027	0.708205	0.0902125	4.1471e-15
SYTL4	NM_080737	ref|Homo sapiens synaptotagmin-like 4 (granuphilin-a) (SYTL4), mRNA [NM_080737]	5418.95	2921.44	0.70452	0.0898205	4.37658e-15
KIT	NM_000222	ref|Homo sapiens v-kit Hardy-Zuckerman 4 feline sarcoma viral oncogene homolog (KIT), transcript variant 1, mRNA [NM_000222]	4056.5	304.5	0.698652	0.0938773	9.90349e-14
PCOLCE2	NM_013363	ref|Homo sapiens procollagen C-endopeptidase enhancer 2 (PCOLCE2), mRNA [NM_013363]	3892.1	1030.81	0.693799	0.0968835	7.99906e-13
TSSK2	NM_053006	ref|Homo sapiens testis-specific serine kinase 2 (TSSK2), mRNA [NM_053006]	4530.71	3289.32	0.691946	0.469616	0.140636
HOXD4	NM_014621	ref|Homo sapiens homeobox D4 (HOXD4), mRNA [NM_014621]	4973.97	3193.64	0.691138	0.292963	0.0183178
EBI3	NM_005755	ref|Homo sapiens Epstein-Barr virus induced gene 3 (EBI3), mRNA [NM_005755]	5633.62	2915.2	0.687669	0.0892621	1.31939e-14
CTSO	NM_001334	ref|Homo sapiens cathepsin O (CTSO), mRNA [NM_001334]	5377.89	1360.5	0.685366	0.313925	0.0290198
ABCC9	NM_020297	ref|Homo sapiens ATP-binding cassette, sub-family C (CFTR/MRP), member 9 (ABCC9), transcript variant SUR2B, mRNA [NM_020297]	4084.5	3194	0.682697	0.16329	2.90366e-05
IL23R	NM_144701	ref|Homo sapiens interleukin 23 receptor (IL23R), mRNA [NM_144701]	5150.6	1989.83	0.68199	0.218394	0.00179169
ECEL1P2	BC067110	gb|Homo sapiens endothelin converting enzyme-like 1, pseudogene 2, mRNA (cDNA clone MGC:75260 IMAGE:4368139), complete cds. [BC067110]	4871.37	3179.61	0.681919	0.463697	0.141396
HHLA3	NM_001036645	ref|Homo sapiens HERV-H LTR-associating 3 (HHLA3), transcript variant 3, mRNA [NM_001036645]	5266.42	4139.57	0.679675	0.112523	1.53782e-09
KIT	NM_000222	ref|Homo sapiens v-kit Hardy-Zuckerman 4 feline sarcoma viral oncogene homolog (KIT), transcript variant 1, mRNA [NM_000222]	5354.91	3941.61	0.678976	0.0916693	1.29383e-13
NP1214952	NP1214952	thc|GB|NM_001001731.1|NP_001001731.1 Mahlavu hepatocellular carcinoma protein [Homo sapiens] [NP1214952]	4719.42	3135.43	0.678898	0.469925	0.148543
CXCL12	NM_199168	ref|Homo sapiens chemokine (C-X-C motif) ligand 12 (stromal cell-derived factor 1) (CXCL12), transcript variant 1, mRNA [NM_199168]	3561.5	928	0.67876	0.0877326	1.02036e-14
CADM1	NM_014333	ref|Homo sapiens cell adhesion molecule 1 (CADM1), transcript variant 1, mRNA [NM_014333]	3830.67	3253.34	0.67784	0.0877208	1.09902e-14
UNQ3028	AY358789	gb|Homo sapiens clone DNA129794 TSSP3028 (UNQ3028) mRNA, complete cds. [AY358789]	4668.46	2871.7	0.676989	0.46797	0.147995
WDR78	NM_207014	ref|Homo sapiens WD repeat domain 78 (WDR78), transcript variant 2, mRNA [NM_207014]	4628.23	737.273	0.673879	0.425264	0.113054
KIT	NM_000222	ref|Homo sapiens v-kit Hardy-Zuckerman 4 feline sarcoma viral oncogene homolog (KIT), transcript variant 1, mRNA [NM_000222]	4478.72	4008.46	0.673566	0.0926955	3.69088e-13
KIT	NM_000222	ref|Homo sapiens v-kit Hardy-Zuckerman 4 feline sarcoma viral oncogene homolog (KIT), transcript variant 1, mRNA [NM_000222]	5263.03	766.443	0.673122	0.0920327	2.59406e-13
ARMETL1	NM_001029954	ref|Homo sapiens arginine-rich, mutated in early stage tumors-like 1 (ARMETL1), mRNA [NM_001029954]	5378.34	1639.39	0.672287	0.274828	0.0144366
FLJ35700	AK093019	gb|Homo sapiens cDNA FLJ35700 fis, clone SPLEN2019985. [AK093019]	3728	2167.46	0.671435	0.454413	0.139518
ITGB3	NM_000212	ref|Homo sapiens integrin, beta 3 (platelet glycoprotein IIIa, antigen CD61) (ITGB3), mRNA [NM_000212]	5074.91	3267.39	0.670791	0.135373	7.22754e-07
ENST00000395742	ENST00000395742	ens|FYVE, RhoGEF and PH domain-containing protein 4 (Actin filament- binding protein frabin) (FGD1-related F-actin-binding protein) (Zinc finger FYVE domain-containing protein 6). [Source:Uniprot/SWISSPROT;Acc:Q96M96] [ENST00000395742]	5569.58	2790.43	0.668361	0.0969412	5.40553e-12
RBED1	AL713718	gb|Homo sapiens mRNA; cDNA DKFZp667H0616 (from clone DKFZp667H0616). [AL713718]	4464.67	2504.5	0.667412	0.142525	2.83026e-06
TNFSF8	NM_001244	ref|Homo sapiens tumor necrosis factor (ligand) superfamily, member 8 (TNFSF8), mRNA [NM_001244]	5341.5	3509	0.66495	0.0960707	4.46999e-12
BU930695	BU930695	gb|AGENCOURT_10425457 NIH_MGC_83 Homo sapiens cDNA clone IMAGE:6668795 5', mRNA sequence [BU930695]	4731.58	2907.57	0.664418	0.474963	0.161847
GLT8D3	NM_173601	ref|Homo sapiens glycosyltransferase 8 domain containing 3 (GLT8D3), transcript variant 1, mRNA [NM_173601]	3486.89	2424.03	0.663027	0.0878337	4.39753e-14
C5orf28	NM_022483	ref|Homo sapiens chromosome 5 open reading frame 28 (C5orf28), mRNA [NM_022483]	3957.11	2768.5	0.662415	0.0867156	2.19026e-14
KIT	NM_000222	ref|Homo sapiens v-kit Hardy-Zuckerman 4 feline sarcoma viral oncogene homolog (KIT), transcript variant 1, mRNA [NM_000222]	5061.65	2688.44	0.661663	0.0893514	1.30972e-13
BX097190	BX097190	gb|BX097190 Soares placenta Nb2HP Homo sapiens cDNA clone IMAGp998G19212, mRNA sequence [BX097190]	4311.86	1477.8	0.6612	0.0879805	5.67808e-14
FGF2	NM_002006	ref|Homo sapiens fibroblast growth factor 2 (basic) (FGF2), mRNA [NM_002006]	4402.33	3494.5	0.660379	0.0865139	2.28969e-14
IGFBP3	NM_001013398	ref|Homo sapiens insulin-like growth factor binding protein 3 (IGFBP3), transcript variant 1, mRNA [NM_001013398]	3487.63	3671.26	0.658056	0.0873211	4.8441e-14
RDHE2	NM_138969	ref|Homo sapiens epidermal retinal dehydrogenase 2 (RDHE2), mRNA [NM_138969]	5177.33	3339.83	0.657592	0.186257	0.000414665
KIT	NM_000222	ref|Homo sapiens v-kit Hardy-Zuckerman 4 feline sarcoma viral oncogene homolog (KIT), transcript variant 1, mRNA [NM_000222]	5569.58	2775.57	0.656816	0.0884491	1.11998e-13
KIT	NM_000222	ref|Homo sapiens v-kit Hardy-Zuckerman 4 feline sarcoma viral oncogene homolog (KIT), transcript variant 1, mRNA [NM_000222]	4020.33	2335.67	0.655483	0.0899789	3.22019e-13
THC2580884	THC2580884	gb|BM986990 UI-H-CO0-aqe-h-08-0-UI.s1 NCI_CGAP_Sub9 Homo sapiens cDNA clone IMAGE:3104077 3', mRNA sequence [BM986990]	4083.07	1418.83	0.654901	0.129535	4.28627e-07
FZD3	NM_017412	ref|Homo sapiens frizzled homolog 3 (Drosophila) (FZD3), mRNA [NM_017412]	3944.69	3157.74	0.654734	0.100439	7.09202e-11
LOC644450	BC022881	gb|Homo sapiens hypothetical protein LOC644450, mRNA (cDNA clone IMAGE:4606942), partial cds. [BC022881]	5036.5	2922.5	0.653829	0.127133	2.70585e-07
AK026517	AK026517	gb|Homo sapiens cDNA: FLJ22864 fis, clone KAT02164. [AK026517]	4057.42	1199.43	0.653739	0.28639	0.0224489
UBE2E3	NM_006357	ref|Homo sapiens ubiquitin-conjugating enzyme E2E 3 (UBC4/5 homolog, yeast) (UBE2E3), transcript variant 1, mRNA [NM_006357]	4298.53	1089.19	0.652759	0.0860084	3.21199e-14
NUFIP2	NM_020772	ref|Homo sapiens nuclear fragile X mental retardation protein interacting protein 2 (NUFIP2), mRNA [NM_020772]	5253	3443	0.652104	0.0860515	3.50733e-14
FGF2	NM_002006	ref|Homo sapiens fibroblast growth factor 2 (basic) (FGF2), mRNA [NM_002006]	4566.44	2563.48	0.652038	0.085963	3.32226e-14
FGF2	NM_002006	ref|Homo sapiens fibroblast growth factor 2 (basic) (FGF2), mRNA [NM_002006]	4909.4	2379.83	0.650505	0.0858621	3.55923e-14
LOC400752	ENST00000372127	gb|Homo sapiens hypothetical gene supported by BC006119, mRNA (cDNA clone IMAGE:3505629), partial cds. [BC006119]	3536.5	972	0.649641	0.206401	0.00164691
FGF2	NM_002006	ref|Homo sapiens fibroblast growth factor 2 (basic) (FGF2), mRNA [NM_002006]	3957.75	3575.5	0.648832	0.0857588	3.85536e-14
KIT	NM_000222	ref|Homo sapiens v-kit Hardy-Zuckerman 4 feline sarcoma viral oncogene homolog (KIT), transcript variant 1, mRNA [NM_000222]	5442.42	2262.43	0.647872	0.0885014	2.47106e-13
KLHDC1	NM_172193	ref|Homo sapiens kelch domain containing 1 (KLHDC1), mRNA [NM_172193]	3511.48	1264.75	0.646975	0.13267	1.07952e-06
TMEM209	AK027678	gb|Homo sapiens cDNA FLJ14772 fis, clone NT2RP3004332. [AK027678]	3550.5	2358	0.646748	0.480511	0.178315
IRF8	NM_002163	ref|Homo sapiens interferon regulatory factor 8 (IRF8), mRNA [NM_002163]	4351.58	3875.57	0.64579	0.495046	0.192062
UBA5	NM_198329	ref|Homo sapiens ubiquitin-like modifier activating enzyme 5 (UBA5), transcript variant 2, mRNA [NM_198329]	5088.72	3274.36	0.645604	0.365408	0.0772611
E1A_r60_a97	E1A_r60_a97		3701.62	1169.8	0.645179	0.0866844	9.85344e-14
FSTL5	NM_020116	ref|Homo sapiens follistatin-like 5 (FSTL5), mRNA [NM_020116]	4694.5	3795.35	0.644974	0.485794	0.184287
FN1	NM_212482	ref|Homo sapiens fibronectin 1 (FN1), transcript variant 1, mRNA [NM_212482]	4833.5	3083.65	0.644862	0.299235	0.0311588
AK023394	AK023394	gb|Homo sapiens cDNA FLJ13332 fis, clone OVARC1001813. [AK023394]	5051.84	3649.04	0.643784	0.135798	2.12938e-06
WNT5A	NM_003392	ref|Homo sapiens wingless-type MMTV integration site family, member 5A (WNT5A), mRNA [NM_003392]	4743.01	920.44	0.64247	0.0853388	5.13403e-14
TEAD1	NM_021961	ref|Homo sapiens TEA domain family member 1 (SV40 transcriptional enhancer factor) (TEAD1), mRNA [NM_021961]	5188.8	2408.97	0.642431	0.0853301	5.12198e-14
ERG	NM_004449	ref|Homo sapiens v-ets erythroblastosis virus E26 oncogene homolog (avian) (ERG), transcript variant 2, mRNA [NM_004449]	5009.5	1177	0.641696	0.451131	0.154905
FGF2	NM_002006	ref|Homo sapiens fibroblast growth factor 2 (basic) (FGF2), mRNA [NM_002006]	5227.64	3282.29	0.639203	0.0851251	5.95867e-14
EHD1	NM_006795	ref|Homo sapiens EH-domain containing 1 (EHD1), mRNA [NM_006795]	5188.49	3302.99	0.638814	0.129372	7.9e-07
FERMT1	AK025365	gb|Homo sapiens cDNA: FLJ21712 fis, clone COL10231. [AK025365]	5315.12	1263.37	0.638093	0.455553	0.161303
CPA2	NM_001869	ref|Homo sapiens carboxypeptidase A2 (pancreatic) (CPA2), mRNA [NM_001869]	3524.5	1566	0.637812	0.453029	0.159165
FGF2	NM_002006	ref|Homo sapiens fibroblast growth factor 2 (basic) (FGF2), mRNA [NM_002006]	5237.85	429.107	0.635906	0.0849153	6.95562e-14
FGF2	NM_002006	ref|Homo sapiens fibroblast growth factor 2 (basic) (FGF2), mRNA [NM_002006]	4323.18	326.549	0.633604	0.0847648	7.7289e-14
BC036505	BC036505	gb|Homo sapiens cDNA clone IMAGE:5265532. [BC036505]	5328.78	3530.28	0.632621	0.204541	0.00198223
ERC2	NM_015576	ref|Homo sapiens ELKS/RAB6-interacting/CAST family member 2 (ERC2), mRNA [NM_015576]	3563	2306.54	0.63169	0.486831	0.19444
WBP2NL	NM_152613	ref|Homo sapiens WBP2 N-terminal like (WBP2NL), mRNA [NM_152613]	4351.16	3288.8	0.63062	0.516084	0.221733
AI971784	AI971784	gb|AI971784 wv28c02.x1 NCI_CGAP_Ov18 Homo sapiens cDNA clone IMAGE:2530850 3', mRNA sequence [AI971784]	4222.97	1411.05	0.630217	0.299911	0.0356104
AA878126	AA878126	gb|AA878126 oe87f12.s1 NCI_CGAP_Co12 Homo sapiens cDNA clone IMAGE:1418639 3', mRNA sequence [AA878126]	4617.05	1741.61	0.629891	0.0867342	3.80523e-13
RPS27L	NM_015920	ref|Homo sapiens ribosomal protein S27-like (RPS27L), mRNA [NM_015920]	4159.8	2020.39	0.629783	0.0845079	9.16847e-14
KIAA0319	NM_014809	ref|Homo sapiens KIAA0319 (KIAA0319), mRNA [NM_014809]	5226.82	3266.75	0.629319	0.483921	0.193445
S61396	S61396	gb|PAH=phenylalanine hydroxylase {exon 9/10, mutant L333F} [human, lymphocytes, mRNA Partial Mutant, 79 nt]. [S61396]	5189.5	3450.5	0.628691	0.433207	0.146711
KRT76	NM_015848	ref|Homo sapiens keratin 76 (KRT76), mRNA [NM_015848]	4161	3604.54	0.62579	0.093787	2.51555e-11
BSN	NM_003458	ref|Homo sapiens bassoon (presynaptic cytomatrix protein) (BSN), mRNA [NM_003458]	4883.58	2467.57	0.625673	0.247652	0.0115233
MAP3K7IP2	NM_015093	ref|Homo sapiens mitogen-activated protein kinase kinase kinase 7 interacting protein 2 (MAP3K7IP2), mRNA [NM_015093]	4172.09	1778.76	0.62381	0.0841396	1.22563e-13
KIT	NM_000222	ref|Homo sapiens v-kit Hardy-Zuckerman 4 feline sarcoma viral oncogene homolog (KIT), transcript variant 1, mRNA [NM_000222]	5607.4	2034.99	0.622725	0.0870916	8.66346e-13
E1A_r60_a104	E1A_r60_a104		4603.48	1279.59	0.622708	0.0840563	1.28009e-13
ENST00000298249	ENST00000298249	ens|Receptor expression-enhancing protein 3. [Source:Uniprot/SWISSPROT;Acc:Q6NUK4] [ENST00000298249]	3841.42	1147.57	0.620821	0.0967016	1.36307e-10
C1orf97	AK130858	gb|Homo sapiens cDNA FLJ27348 fis, clone TST04156. [AK130858]	4961.44	3890.47	0.620134	0.084046	1.60069e-13
TCAM1	NR_002947	ref|Homo sapiens testicular cell adhesion molecule 1 homolog (mouse) (TCAM1) on chromosome 17 [NR_002947]	5226.5	2651	0.619589	0.482449	0.199051
AF119912	AF119912	gb|Homo sapiens PRO3073 mRNA, complete cds. [AF119912]	5164	3479.54	0.618976	0.202054	0.00218822
GNRHR	NM_000406	ref|Homo sapiens gonadotropin-releasing hormone receptor (GNRHR), transcript variant 1, mRNA [NM_000406]	5415.5	795.5	0.618957	0.123007	4.85727e-07
BF831953	BF831953	gb|PM3-HT0909-181000-010-b11 HT0909 Homo sapiens cDNA, mRNA sequence [BF831953]	5087.42	2878.43	0.618502	0.318314	0.0520096
ZNF44	BC032246	gb|Homo sapiens zinc finger protein 44, mRNA (cDNA clone IMAGE:5202234), complete cds. [BC032246]	4833.19	2028.53	0.617633	0.479004	0.197255
AL133627	AL133627	gb|Homo sapiens mRNA; cDNA DKFZp434K0722 (from clone DKFZp434K0722). [AL133627]	4973.5	3296.5	0.6175	0.152749	5.28675e-05
FAM117A	NM_030802	ref|Homo sapiens family with sequence similarity 117, member A (FAM117A), mRNA [NM_030802]	5214.59	3464.91	0.617464	0.0837629	1.68634e-13
RRAS2	NM_012250	ref|Homo sapiens related RAS viral (r-ras) oncogene homolog 2 (RRAS2), transcript variant 1, mRNA [NM_012250]	4616.25	1301.58	0.61731	0.0837126	1.65398e-13
GALNT4	NM_003774	ref|Homo sapiens UDP-N-acetyl-alpha-D-galactosamine:polypeptide N-acetylgalactosaminyltransferase 4 (GalNAc-T4) (GALNT4), mRNA [NM_003774]	5034.5	913	0.617177	0.186314	0.000924439
FGF2	NM_002006	ref|Homo sapiens fibroblast growth factor 2 (basic) (FGF2), mRNA [NM_002006]	4261.48	2313.9	0.616376	0.0836581	1.73481e-13
MPP7	NM_173496	ref|Homo sapiens membrane protein, palmitoylated 7 (MAGUK p55 subfamily member 7) (MPP7), mRNA [NM_173496]	5022.49	1184.15	0.615983	0.0892532	5.14482e-12
KCNS2	NM_020697	ref|Homo sapiens potassium voltage-gated channel, delayed-rectifier, subfamily S, member 2 (KCNS2), mRNA [NM_020697]	4501.61	1397.07	0.615973	0.160442	0.000123429
ZNF35	NM_003420	ref|Homo sapiens zinc finger protein 35 (ZNF35), mRNA [NM_003420]	5478.72	582.905	0.61466	0.0854443	6.30589e-13
E1A_r60_3	E1A_r60_3		3588.56	2468	0.614489	0.0835717	1.94056e-13
FAM12A	NM_006683	ref|Homo sapiens family with sequence similarity 12, member A (FAM12A), mRNA [NM_006683]	3524.57	1477.35	0.612401	0.467015	0.189753
E1A_r60_3	E1A_r60_3		3511.69	1778.72	0.611167	0.083354	2.2644e-13
AT_P_M	AT_P_M		3637.5	473.352	0.609715	0.342742	0.0752505
MTMR6	NM_004685	ref|Homo sapiens myotubularin related protein 6 (MTMR6), mRNA [NM_004685]	4160.53	2900.78	0.609077	0.0837932	3.62644e-13
BRCA1	NM_007295	ref|Homo sapiens breast cancer 1, early onset (BRCA1), transcript variant BRCA1b, mRNA [NM_007295]	5316.56	3509.03	0.609029	0.0832752	2.60362e-13
E1A_r60_3	E1A_r60_3		4465.41	3546.08	0.609016	0.083225	2.52255e-13
E1A_r60_a104	E1A_r60_a104		4793.72	1023.12	0.608448	0.0831505	2.52768e-13
ADIPOQ	NM_004797	ref|Homo sapiens adiponectin, C1Q and collagen domain containing (ADIPOQ), mRNA [NM_004797]	5227.5	3369.65	0.608389	0.113495	8.29927e-08
THC2647213	THC2647213	thc|Q5T931_HUMAN (Q5T931) Sorbin and SH3 domain containing 1, partial (3%) [THC2647213]	4934.86	2863.59	0.608145	0.0891857	9.17613e-12
CNGA1	NM_000087	ref|Homo sapiens cyclic nucleotide gated channel alpha 1 (CNGA1), mRNA [NM_000087]	4770.09	3179.39	0.60801	0.348891	0.0813873
ENST00000391471	ENST00000391471	ens|ARVP6125. [Source:Uniprot/SPTREMBL;Acc:Q6UXQ6] [ENST00000391471]	4249.32	2850	0.607233	0.137171	9.56234e-06
E1A_r60_3	E1A_r60_3		4097.7	3978.9	0.605985	0.0830622	2.97427e-13
PLOD2	NM_182943	ref|Homo sapiens procollagen-lysine, 2-oxoglutarate 5-dioxygenase 2 (PLOD2), transcript variant 1, mRNA [NM_182943]	4770.34	2754.38	0.604813	0.0829183	3.00696e-13
TOM1L1	NM_005486	ref|Homo sapiens target of myb1 (chicken)-like 1 (TOM1L1), mRNA [NM_005486]	3970.82	4125.51	0.603828	0.0834156	4.52683e-13
AF078533	AF078533	gb|Homo sapiens evolutionarily related interleukin-1beta converting enzyme mRNA, complete cds. [AF078533]	4820.09	2255.39	0.602304	0.494682	0.223393
LOC402176	NM_001011538	ref|Homo sapiens similar to 60S ribosomal protein L21 (LOC402176), mRNA [NM_001011538]	4808.09	3083.61	0.60224	0.0828934	3.72382e-13
E1A_r60_a104	E1A_r60_a104		3715.7	2438.58	0.600963	0.0826806	3.63521e-13
PLK1	NM_005030	ref|Homo sapiens polo-like kinase 1 (Drosophila) (PLK1), mRNA [NM_005030]	4222.26	1045.21	0.600608	0.0826894	3.77408e-13
CD2AP	NM_012120	ref|Homo sapiens CD2-associated protein (CD2AP), mRNA [NM_012120]	4222.22	796.119	0.600409	0.0925805	8.85772e-11
SLFN5	NM_144975	ref|Homo sapiens schlafen family member 5 (SLFN5), mRNA [NM_144975]	5327.22	1067.11	0.600279	0.0881817	9.94498e-12
KLHL24	NM_017644	ref|Homo sapiens kelch-like 24 (Drosophila) (KLHL24), mRNA [NM_017644]	4921.89	2548.5	0.599936	0.0832745	5.83358e-13
AI207522	AI207522	gb|AI207522 HA2878 Human fetal liver cDNA library Homo sapiens cDNA, mRNA sequence [AI207522]	3512.89	3069.5	0.599417	0.562871	0.286909
VNN3	NM_078625	ref|Homo sapiens vanin 3 (VNN3), transcript variant 2, mRNA [NM_078625]	4072.5	4110.5	0.598422	0.327712	0.0678416
WWC2	NM_024949	ref|Homo sapiens WW and C2 domain containing 2 (WWC2), mRNA [NM_024949]	3842.59	2496.32	0.597628	0.178509	0.000814299
E1A_r60_3	E1A_r60_3		4820.44	2533.74	0.596995	0.0824636	4.50358e-13
BC031314	BC031314	gb|Homo sapiens cDNA clone IMAGE:5276765. [BC031314]	3727.97	2094.13	0.594765	0.0839233	1.37047e-12
PCMTD1	NM_052937	ref|Homo sapiens protein-L-isoaspartate (D-aspartate) O-methyltransferase domain containing 1 (PCMTD1), mRNA [NM_052937]	5482.04	3956.63	0.592127	0.084292	2.14519e-12
E1A_r60_3	E1A_r60_3		4284.75	260.644	0.591932	0.0821695	5.85585e-13
E1A_r60_a97	E1A_r60_a97		3563	2409.4	0.591533	0.0832939	1.23181e-12
DNAJC16	NM_015291	ref|Homo sapiens DnaJ (Hsp40) homolog, subfamily C, member 16 (DNAJC16), mRNA [NM_015291]	4058.5	2710	0.590632	0.0822442	6.89776e-13
MGC26356	BC046475	gb|Homo sapiens similar to zinc finger protein 595, mRNA (cDNA clone MGC:51010 IMAGE:5270267), complete cds. [BC046475]	5351.58	392.427	0.589746	0.0847318	3.39916e-12
E1A_r60_3	E1A_r60_3		3713.43	312.29	0.588736	0.0819833	6.9115e-13
VAMP3	NM_004781	ref|Homo sapiens vesicle-associated membrane protein 3 (cellubrevin) (VAMP3), mRNA [NM_004781]	4605.58	3993.43	0.588727	0.0819213	6.64748e-13
CCNG1	NM_004060	ref|Homo sapiens cyclin G1 (CCNG1), transcript variant 1, mRNA [NM_004060]	5124.79	1902.81	0.588422	0.0819163	6.80945e-13
E1A_r60_3	E1A_r60_3		5327.85	1741.8	0.587569	0.0818822	7.18948e-13
GREM1	NM_013372	ref|Homo sapiens gremlin 1, cysteine knot superfamily, homolog (Xenopus laevis) (GREM1), mRNA [NM_013372]	5189	2673.04	0.586113	0.081761	7.57622e-13
MT1F	NM_005949	ref|Homo sapiens metallothionein 1F (MT1F), mRNA [NM_005949]	5391.53	2145.19	0.584691	0.0963026	1.2681e-09
AF119887	AF119887	gb|Homo sapiens PRO2610 mRNA, complete cds. [AF119887]	4425.58	1631.57	0.583948	0.211975	0.00587295
VPS13C	AK001243	gb|Homo sapiens cDNA FLJ10381 fis, clone NT2RM2002055. [AK001243]	4541.37	2739.4	0.583751	0.493817	0.237158
E1A_r60_3	E1A_r60_3		5278.7	3883.1	0.583434	0.081638	8.89541e-13
E1A_r60_3	E1A_r60_3		5391.15	1572.94	0.58321	0.081616	8.94877e-13
FLJ36644	AK093963	gb|Homo sapiens cDNA FLJ36644 fis, clone UMVEN1000143. [AK093963]	3486.8	2057	0.582521	0.363304	0.108847
WDR52	AK002004	gb|Homo sapiens cDNA FLJ11142 fis, clone PLACE1006552. [AK002004]	3501.25	3897.36	0.582425	0.595761	0.328264
EVI5	NM_005665	ref|Homo sapiens ecotropic viral integration site 5 (EVI5), mRNA [NM_005665]	5570.33	3435.75	0.582032	0.0844715	5.56818e-12
L1TD1	NM_019079	ref|Homo sapiens LINE-1 type transposase domain containing 1 (L1TD1), mRNA [NM_019079]	5594.26	2834.85	0.582026	0.387369	0.132965
SEMG2	NM_003008	ref|Homo sapiens semenogelin II (SEMG2), mRNA [NM_003008]	5315.58	4081.04	0.581669	0.467706	0.213623
LOC492311	NM_001007189	ref|Homo sapiens similar to bovine IgA regulatory protein (LOC492311), mRNA [NM_001007189]	3766.53	2629.56	0.580239	0.0850853	9.13649e-12
E1A_r60_3	E1A_r60_3		5430	2475	0.579899	0.0814071	1.05265e-12
E1A_r60_3	E1A_r60_3		5595.63	3098.64	0.579003	0.0813569	1.10438e-12
E1A_r60_a104	E1A_r60_a104		4439	1946.77	0.578431	0.0812848	1.11016e-12
E1A_r60_3	E1A_r60_3		5367.24	3377.02	0.576975	0.0812333	1.22351e-12
ZFP2	NM_030613	ref|Homo sapiens zinc finger protein 2 homolog (mouse) (ZFP2), mRNA [NM_030613]	5035.71	1514.62	0.576745	0.130012	9.16038e-06
LOC399959	AK021552	gb|Homo sapiens cDNA FLJ11490 fis, clone HEMBA1001918. [AK021552]	3614.81	3641.59	0.575716	0.0864864	2.79995e-11
BU953908	BU953908	gb|AGENCOURT_10607577 NIH_MGC_126 Homo sapiens cDNA clone IMAGE:6725222 5', mRNA sequence [BU953908]	5367.42	3611.57	0.57563	0.513529	0.262318
E1A_r60_3	E1A_r60_3		3907.13	3810.1	0.575301	0.0811702	1.36479e-12
MYO1G	AK074050	gb|Homo sapiens mRNA for FLJ00121 protein. [AK074050]	3727.5	1918	0.574548	0.301853	0.0569881
AK096487	AK096487	gb|Homo sapiens cDNA FLJ39168 fis, clone OCBBF2002920. [AK096487]	4768.5	1492.5	0.573501	0.46962	0.22201
E1A_r60_a97	E1A_r60_a97		3996.42	3978.57	0.57304	0.0836666	7.43202e-12
E1A_r60_3	E1A_r60_3		4884.72	3787.8	0.573004	0.0809972	1.5013e-12
E1A_r60_3	E1A_r60_3		5022.8	1448.24	0.57247	0.0809557	1.53385e-12
FAM84B	NM_174911	ref|Homo sapiens family with sequence similarity 84, member B (FAM84B), mRNA [NM_174911]	5151.89	4132.5	0.572164	0.0821897	3.36645e-12
AW405469	AW405469	gb|UI-HF-BL0-adh-c-11-0-UI.r1 NIH_MGC_37 Homo sapiens cDNA clone IMAGE:3061628 5', mRNA sequence [AW405469]	4894.58	465.573	0.57206	0.488699	0.241769
BG115911	BG115911	gb|BG115911 602317334F1 NIH_MGC_88 Homo sapiens cDNA clone IMAGE:4417497 5', mRNA sequence [BG115911]	4744.42	2753.57	0.571799	0.531588	0.282087
E1A_r60_3	E1A_r60_3		4793.43	671.173	0.571472	0.0809107	1.62944e-12
LOC441108	NM_001013717	ref|Homo sapiens hypothetical gene supported by AK128882 (LOC441108), mRNA [NM_001013717]	4450.91	1265.07	0.570527	0.487581	0.241954
FGF2	NM_002006	ref|Homo sapiens fibroblast growth factor 2 (basic) (FGF2), mRNA [NM_002006]	3956.5	1976.51	0.569749	0.0807619	1.73006e-12
WISP2	NM_003881	ref|Homo sapiens WNT1 inducible signaling pathway protein 2 (WISP2), mRNA [NM_003881]	4896.62	2695.08	0.569607	0.129192	1.03849e-05
BC029473	BC029473	gb|Homo sapiens cDNA clone IMAGE:4723680, **** WARNING: chimeric clone ****. [BC029473]	5189.5	3289	0.569259	0.0815646	2.96781e-12
E1A_r60_3	E1A_r60_3		5263.38	942.523	0.56917	0.0807737	1.835e-12
SLC16A1	NM_003051	ref|Homo sapiens solute carrier family 16, member 1 (monocarboxylic acid transporter 1) (SLC16A1), mRNA [NM_003051]	4298.5	1441.35	0.568844	0.080795	1.91444e-12
OTUD4	NM_199324	ref|Homo sapiens OTU domain containing 4 (OTUD4), transcript variant 1, mRNA [NM_199324]	3678.55	3883.39	0.568715	0.081415	2.84081e-12
SDCBP	NM_005625	ref|Homo sapiens syndecan binding protein (syntenin) (SDCBP), transcript variant 1, mRNA [NM_005625]	3981.63	1478	0.568509	0.0806817	1.83716e-12
E1A_r60_a104	E1A_r60_a104		5556.31	1331.01	0.56798	0.0806499	1.88771e-12
AK124390	AK124390	gb|Homo sapiens cDNA FLJ42399 fis, clone ASTRO2003024. [AK124390]	3805.58	3795.43	0.567901	0.466986	0.223947
SCN9A	NM_002977	ref|Homo sapiens sodium channel, voltage-gated, type IX, alpha subunit (SCN9A), mRNA [NM_002977]	5009.11	678.5	0.567799	0.494114	0.250504
NegativeControl	NegativeControl		4971.5	1257.65	0.56673	0.22918	0.0134037
E1A_r60_3	E1A_r60_3		4769.1	1815.39	0.566667	0.0806045	2.0622e-12
PTP4A1	NM_003463	ref|Homo sapiens protein tyrosine phosphatase type IVA, member 1 (PTP4A1), mRNA [NM_003463]	4783.69	3817.38	0.565913	0.0805263	2.09998e-12
ZDHHC15	NM_144969	ref|Homo sapiens zinc finger, DHHC-type containing 15 (ZDHHC15), mRNA [NM_144969]	4173.25	2511.13	0.56579	0.537153	0.292198
BC020888	BC020888	gb|Homo sapiens cDNA clone IMAGE:4690950, partial cds. [BC020888]	5304.35	3283.39	0.565313	0.0950655	2.73841e-09
E1A_r60_3	E1A_r60_3		4147.62	3010.76	0.565212	0.0805274	2.23661e-12
TMEM187	NM_003492	ref|Homo sapiens transmembrane protein 187 (TMEM187), mRNA [NM_003492]	4388.7	2489.9	0.565132	0.080983	2.98537e-12
E1A_r60_3	E1A_r60_3		3525.69	2988.69	0.564935	0.0805266	2.29118e-12
E1A_r60_3	E1A_r60_3		3982.91	3414.08	0.564657	0.0805098	2.32397e-12
ALG9	NM_001077691	ref|Homo sapiens asparagine-linked glycosylation 9 homolog (S. cerevisiae, alpha- 1,2-mannosyltransferase) (ALG9), transcript variant 3, mRNA [NM_001077691]	4959.21	1133.15	0.564361	0.082007	5.90745e-12
E1A_r60_a97	E1A_r60_a97		4894.44	260.466	0.563952	0.0827386	9.3564e-12
LOC730125	AK091547	gb|Homo sapiens cDNA FLJ34228 fis, clone FCBBF3025417. [AK091547]	4120.5	1045.35	0.56392	0.404323	0.163098
C10orf141	NM_001039762	ref|Homo sapiens chromosome 10 open reading frame 141 (C10orf141), mRNA [NM_001039762]	4796.29	3942.21	0.562305	0.530303	0.288987
LOC201229	NM_001076680	ref|Homo sapiens hypothetical protein LOC201229 (LOC201229), mRNA [NM_001076680]	4541.27	2900.82	0.561846	0.0806661	3.2822e-12
RGS8	NM_033345	ref|Homo sapiens regulator of G-protein signaling 8 (RGS8), transcript variant 1, mRNA [NM_033345]	5051	3208.83	0.561432	0.162342	0.000543523
NegativeControl	NegativeControl		4884.35	3289.22	0.561103	0.543127	0.301558
E1A_r60_3	E1A_r60_3		5389.99	546.4	0.559964	0.0802273	2.95771e-12
KIAA1804	NM_032435	ref|Homo sapiens mixed lineage kinase 4 (KIAA1804), mRNA [NM_032435]	5417.09	2394.62	0.559901	0.129732	1.59e-05
UHMK1	NM_175866	ref|Homo sapiens U2AF homology motif (UHM) kinase 1 (UHMK1), mRNA [NM_175866]	4388.39	1742.13	0.559093	0.0823373	1.11916e-11
BG015606	BG015606	gb|CM1-GN0326-271200-690-a01 GN0326 Homo sapiens cDNA, mRNA sequence [BG015606]	4476.7	1015.17	0.559068	0.365259	0.125866
LOC441046	NR_003675	ref|Homo sapiens glucuronidase, beta pseudogene (LOC441046) on chromosome 4 [NR_003675]	4044.02	3245.1	0.55678	0.531288	0.294648
ACVR1C	NM_145259	ref|Homo sapiens activin A receptor, type IC (ACVR1C), transcript variant 1, mRNA [NM_145259]	4274.5	2819.65	0.556212	0.144729	0.000121472
BX537788	BX537788	gb|Homo sapiens mRNA; cDNA DKFZp686P1449 (from clone DKFZp686P1449) [BX537788]	4781.5	2057	0.555495	0.520096	0.285493
SNRPB2	NM_003092	ref|Homo sapiens small nuclear ribonucleoprotein polypeptide B'' (SNRPB2), transcript variant 1, mRNA [NM_003092]	5263.25	663.627	0.555337	0.0799348	3.72146e-12
CMTM6	NM_017801	ref|Homo sapiens CKLF-like MARVEL transmembrane domain containing 6 (CMTM6), mRNA [NM_017801]	3802.69	773.716	0.555158	0.0800611	4.08598e-12
UBE2E3	NM_006357	ref|Homo sapiens ubiquitin-conjugating enzyme E2E 3 (UBC4/5 homolog, yeast) (UBE2E3), transcript variant 1, mRNA [NM_006357]	4211.44	3047.27	0.554271	0.0798222	3.81641e-12
E1A_r60_3	E1A_r60_3		4971.54	949.701	0.554048	0.0798583	3.98006e-12
OTUD1	AB188491	gb|Homo sapiens mRNA, clone: TH020D07. [AB188491]	4833.38	3069.2	0.553937	0.0798253	3.93862e-12
KLHL23	ENST00000392647	ens|Kelch-like protein 23. [Source:Uniprot/SWISSPROT;Acc:Q8NBE8] [ENST00000392647]	4274.89	2907.82	0.552423	0.169018	0.00108145
FKBP5	NM_004117	ref|Homo sapiens FK506 binding protein 5 (FKBP5), mRNA [NM_004117]	5620.76	2907.54	0.552367	0.0807916	8.09055e-12
CDH6	NM_004932	ref|Homo sapiens cadherin 6, type 2, K-cadherin (fetal kidney) (CDH6), mRNA [NM_004932]	5494.15	3201.07	0.552011	0.0805723	7.32705e-12
CYP2A6	NM_000762	ref|Homo sapiens cytochrome P450, family 2, subfamily A, polypeptide 6 (CYP2A6), mRNA [NM_000762]	5062.43	3464.46	0.55057	0.17329	0.00148725
E1A_r60_a104	E1A_r60_a104		4160.89	3560.5	0.550221	0.0795873	4.73086e-12
AK123150	AK123150	gb|Homo sapiens cDNA FLJ41155 fis, clone BRACE2039128. [AK123150]	4490.56	2797.96	0.549631	0.555352	0.322321
E1A_r60_a97	E1A_r60_a97		5101.12	4014.94	0.549003	0.0814826	1.6095e-11
E1A_r60_a97	E1A_r60_a97		4262.56	3765.86	0.54893	0.0825671	2.96533e-11
BC041899	BC041899	gb|Homo sapiens cDNA clone IMAGE:5298862. [BC041899]	5456.23	3193.99	0.548342	0.504082	0.276682
ANXA10	NM_007193	ref|Homo sapiens annexin A10 (ANXA10), mRNA [NM_007193]	3688.44	766.734	0.547503	0.0841526	7.71435e-11
C9orf41	ENST00000376834	ens|Uncharacterized protein C9orf41. [Source:Uniprot/SWISSPROT;Acc:Q8N4J0] [ENST00000376834]	4209.91	1345.94	0.547286	0.0940256	5.86319e-09
ITGB1	NM_133376	ref|Homo sapiens integrin, beta 1 (fibronectin receptor, beta polypeptide, antigen CD29 includes MDF2, MSK12) (ITGB1), transcript variant 1E, mRNA [NM_133376]	3866.48	722.147	0.547124	0.0793997	5.54942e-12
ZNF426	NM_024106	ref|Homo sapiens zinc finger protein 426 (ZNF426), mRNA [NM_024106]	4883.37	1573	0.546665	0.0794197	5.85064e-12
DarkCorner	DarkCorner		5570.58	4007.57	0.546572	0.524939	0.297778
CDCA4	NM_017955	ref|Homo sapiens cell division cycle associated 4 (CDCA4), transcript variant 13, mRNA [NM_017955]	3601.85	2563.64	0.546552	0.079616	6.65615e-12
CDH22	NM_021248	ref|Homo sapiens cadherin-like 22 (CDH22), mRNA [NM_021248]	3983.51	3281.14	0.545988	0.594052	0.358048
CD517460	CD517460	gb|AGENCOURT_14375554 NIH_MGC_181 Homo sapiens cDNA clone IMAGE:30395753 5', mRNA sequence [CD517460]	4235.93	3252.24	0.545975	0.580961	0.34733
ENTPD7	NM_020354	ref|Homo sapiens ectonucleoside triphosphate diphosphohydrolase 7 (ENTPD7), mRNA [NM_020354]	4172.44	2218.6	0.545586	0.0808084	1.46232e-11
GABRA4	NM_000809	ref|Homo sapiens gamma-aminobutyric acid (GABA) A receptor, alpha 4 (GABRA4), mRNA [NM_000809]	4311.6	2943.91	0.54533	0.569029	0.337885
E1A_r60_a97	E1A_r60_a97		4870.54	1888.12	0.544787	0.0806968	1.4679e-11
E1A_r60_a97	E1A_r60_a97		4819.09	1199.07	0.544388	0.0806355	1.46605e-11
E1A_r60_a97	E1A_r60_a97		5328.01	1990.92	0.544239	0.0806588	1.5049e-11
FCER1A	NM_002001	ref|Homo sapiens Fc fragment of IgE, high affinity I, receptor for; alpha polypeptide (FCER1A), mRNA [NM_002001]	4692.89	2108.5	0.544186	0.529617	0.304181
E1A_r60_a97	E1A_r60_a97		5328.7	2665.5	0.543236	0.0806349	1.61707e-11
BF813638	BF813638	gb|BF813638 IL5-CI0148-271100-287-b03 CI0148 Homo sapiens cDNA, mRNA sequence [BF813638]	3752	803.455	0.542297	0.269205	0.0439634
E1A_r60_a97	E1A_r60_a97		5405.3	3370.19	0.54228	0.0808317	1.96299e-11
MYO15A	NM_016239	ref|Homo sapiens myosin XVA (MYO15A), mRNA [NM_016239]	4857	986.455	0.540842	0.305672	0.0768353
E1A_r60_3	E1A_r60_3		4286.25	1433.69	0.540683	0.0790587	7.97454e-12
E1A_r60_a97	E1A_r60_a97		3957.38	3018	0.54055	0.0810367	2.55049e-11
E1A_r60_3	E1A_r60_3		4846.31	3164.63	0.540411	0.0790533	8.1413e-12
AKAP9	NM_147166	ref|Homo sapiens A kinase (PRKA) anchor protein (yotiao) 9 (AKAP9), transcript variant 4, mRNA [NM_147166]	3639.09	2203.93	0.540275	0.320739	0.0920907
CYB5R3	NM_007326	ref|Homo sapiens cytochrome b5 reductase 3 (CYB5R3), transcript variant S, mRNA [NM_007326]	3766.13	2189.19	0.539933	0.079487	1.10035e-11
ZCWPW1	NM_017984	ref|Homo sapiens zinc finger, CW type with PWWP domain 1 (ZCWPW1), mRNA [NM_017984]	4922.68	3076.77	0.539353	0.0792843	1.02627e-11
THC2647219	THC2647219	thc|ALU1_HUMAN (P39188) Alu subfamily J sequence contamination warning entry, partial (17%) [THC2647219]	4781.89	2218.5	0.539134	0.536205	0.314675
H6PD	NM_004285	ref|Homo sapiens hexose-6-phosphate dehydrogenase (glucose 1-dehydrogenase) (H6PD), mRNA [NM_004285]	4591.58	2431.43	0.539125	0.0793474	1.08699e-11
PAX3	NM_013942	ref|Homo sapiens paired box 3 (PAX3), transcript variant PAX3B, mRNA [NM_013942]	4476.58	1690.43	0.538631	0.151631	0.000381944
CR609342	CR609342	gb|full-length cDNA clone CS0DA002YO22 of Neuroblastoma of Homo sapiens (human). [CR609342]	5264.99	2687.82	0.53811	0.0859524	3.83607e-10
BF184174	BF184174	gb|601843220F1 NIH_MGC_54 Homo sapiens cDNA clone IMAGE:4063925 5', mRNA sequence [BF184174]	4590.58	1477.57	0.538107	0.288858	0.0624793
C4orf12	AK124663	gb|Homo sapiens cDNA FLJ42672 fis, clone BRAMY2026533. [AK124663]	5226.91	2841.61	0.537101	0.190852	0.00488954
NFIB	NM_005596	ref|Homo sapiens nuclear factor I/B (NFIB), mRNA [NM_005596]	4261.43	1770.71	0.536659	0.0794111	1.39922e-11
YRDC	NM_024640	ref|Homo sapiens yrdC domain containing (E. coli) (YRDC), mRNA [NM_024640]	4834.58	4081.12	0.536412	0.0787722	9.78277e-12
AI206757	AI206757	gb|AI206757 qf61f11.x1 Soares_testis_NHT Homo sapiens cDNA clone IMAGE:1754541 3', mRNA sequence [AI206757]	5226.61	2783.07	0.536303	0.446801	0.230016
LOC651721	BC026225	gb|Homo sapiens hypothetical protein LOC651721, mRNA (cDNA clone IMAGE:4430430), partial cds. [BC026225]	3575.24	1507.15	0.535009	0.515973	0.299785
KNTC1	NM_014708	ref|Homo sapiens kinetochore associated 1 (KNTC1), mRNA [NM_014708]	4820.94	3032.51	0.534983	0.0787866	1.11922e-11
BMF	NM_001003940	ref|Homo sapiens Bcl2 modifying factor (BMF), transcript variant 1, mRNA [NM_001003940]	3982.27	2357.88	0.534728	0.0794553	1.6975e-11
PGDS	NM_014485	ref|Homo sapiens prostaglandin D2 synthase, hematopoietic (PGDS), mRNA [NM_014485]	5530.95	3120.6	0.533769	0.111956	1.8637e-06
IQCH	BC031041	gb|Homo sapiens IQ motif containing H, mRNA (cDNA clone IMAGE:5271948), complete cds. [BC031041]	4135	2959.46	0.533536	0.302931	0.0781965
LOC100129397	AK095841	gb|Homo sapiens cDNA FLJ38522 fis, clone HCHON2000818. [AK095841]	4339.22	3399.71	0.533456	0.204722	0.00916706
LOC92482	XM_001726024	gb|PREDICTED: Homo sapiens hypothetical protein LOC92482, transcript variant 3 (LOC92482), mRNA [XM_001726024]	4882	619.545	0.533362	0.0794758	1.93289e-11
TNPO1	NM_002270	ref|Homo sapiens transportin 1 (TNPO1), transcript variant 1, mRNA [NM_002270]	4577.86	1089.19	0.531726	0.0785251	1.27526e-11
KIAA1407	NM_020817	ref|Homo sapiens KIAA1407 (KIAA1407), mRNA [NM_020817]	4426.09	1925.39	0.530245	0.498819	0.287781
RP11-16L6.1	NM_203451	ref|Homo sapiens hypothetical LOC400120 (LOC400120), mRNA [NM_203451]	3575.5	2446	0.529958	0.566202	0.349279
FLJ37060	AK094379	gb|Homo sapiens cDNA FLJ37060 fis, clone BRACE2014780. [AK094379]	5062.59	3318.47	0.529918	0.55812	0.342381
GGPS1	NM_004837	ref|Homo sapiens geranylgeranyl diphosphate synthase 1 (GGPS1), transcript variant 1, mRNA [NM_004837]	3866.89	1206.64	0.52887	0.0783448	1.47293e-11
C14orf149	NM_144581	ref|Homo sapiens chromosome 14 open reading frame 149 (C14orf149), mRNA [NM_144581]	5555.35	553.557	0.527699	0.0785441	1.83602e-11
RSAD2	NM_080657	ref|Homo sapiens radical S-adenosyl methionine domain containing 2 (RSAD2), mRNA [NM_080657]	3843.58	3758.57	0.527246	0.618204	0.393733
AK024860	AK024860	gb|Homo sapiens cDNA: FLJ21207 fis, clone COL00362. [AK024860]	4198.5	2981.35	0.527031	0.588188	0.370239
SHC2	NM_012435	ref|Homo sapiens SHC (Src homology 2 domain containing) transforming protein 2 (SHC2), mRNA [NM_012435]	3625.79	1433.86	0.526625	0.088795	3.01471e-09
HHLA3	NM_007071	ref|Homo sapiens HERV-H LTR-associating 3 (HHLA3), transcript variant 2, mRNA [NM_007071]	3688.42	561.427	0.526458	0.238954	0.0275822
AV647560	AV647560	gb|AV647560 GLC Homo sapiens cDNA clone GLCAZE12 3', mRNA sequence [AV647560]	4858.84	3054.55	0.525472	0.0787045	2.44693e-11
PFKFB2	NM_001018053	ref|Homo sapiens 6-phosphofructo-2-kinase/fructose-2,6-biphosphatase 2 (PFKFB2), transcript variant 2, mRNA [NM_001018053]	5075.33	3472.5	0.525458	0.0814322	1.09867e-10
UCP1	NM_021833	ref|Homo sapiens uncoupling protein 1 (mitochondrial, proton carrier) (UCP1), nuclear gene encoding mitochondrial protein, mRNA [NM_021833]	4337.5	2372.5	0.524697	0.127203	3.70918e-05
BC045716	BC045716	gb|Homo sapiens cDNA clone IMAGE:5261156. [BC045716]	4376.68	3597.39	0.524405	0.0795628	4.36616e-11
AJ412029	AJ412029	gb|Homo sapiens mRNA for B-cell neoplasia associated transcript, (BCMS gene), splice variant G, non coding transcript. [AJ412029]	5620	2233	0.523773	0.488333	0.283462
PCMTD1	NM_052937	ref|Homo sapiens protein-L-isoaspartate (D-aspartate) O-methyltransferase domain containing 1 (PCMTD1), mRNA [NM_052937]	5010.25	1646.45	0.523208	0.0798241	5.58213e-11
B3GALT5	NM_033173	ref|Homo sapiens UDP-Gal:betaGlcNAc beta 1,3-galactosyltransferase, polypeptide 5 (B3GALT5), transcript variant 5, mRNA [NM_033173]	4859.02	2849.22	0.522958	0.56488	0.354556
RAPGEF2	AL117397	gb|Homo sapiens mRNA; cDNA DKFZp586O1422 (from clone DKFZp586O1422). [AL117397]	5608.58	3780.43	0.522439	0.540251	0.333529
PTPRN2	NM_002847	ref|Homo sapiens protein tyrosine phosphatase, receptor type, N polypeptide 2 (PTPRN2), transcript variant 1, mRNA [NM_002847]	4729.58	619.573	0.521176	0.154599	0.000748545
CYBRD1	NM_024843	ref|Homo sapiens cytochrome b reductase 1 (CYBRD1), mRNA [NM_024843]	4070.12	1118.38	0.521161	0.0779173	2.25249e-11
AK002036	AK002036	gb|Homo sapiens cDNA FLJ11174 fis, clone PLACE1007367. [AK002036]	4627.81	531.467	0.520669	0.077875	2.29413e-11
CKS1B	NM_001826	ref|Homo sapiens CDC28 protein kinase regulatory subunit 1B (CKS1B), mRNA [NM_001826]	3727.25	1331.55	0.520353	0.0778415	2.31283e-11
LAMP2	NM_013995	ref|Homo sapiens lysosomal-associated membrane protein 2 (LAMP2), transcript variant B, mRNA [NM_013995]	5099.8	2431	0.519431	0.0778419	2.50806e-11
ZNF177	NM_003451	ref|Homo sapiens zinc finger protein 177 (ZNF177), mRNA [NM_003451]	3561.56	752	0.516761	0.0799047	9.98282e-11
LOC401098	BC034803	gb|Homo sapiens hypothetical LOC401098, mRNA (cDNA clone IMAGE:4821395). [BC034803]	4741.5	406.672	0.516759	0.523511	0.323592
KLHDC8A	NM_018203	ref|Homo sapiens kelch domain containing 8A (KLHDC8A), mRNA [NM_018203]	4782.91	3289.39	0.516141	0.228835	0.0241009
CLSTN2	NM_022131	ref|Homo sapiens calsyntenin 2 (CLSTN2), mRNA [NM_022131]	4313.07	3223.27	0.515816	0.0788123	5.95444e-11
ZNF665	NM_024733	ref|Homo sapiens zinc finger protein 665 (ZNF665), mRNA [NM_024733]	4007.56	1682.81	0.515087	0.160842	0.00136264
C4orf30	NM_017741	ref|Homo sapiens chromosome 4 open reading frame 30 (C4orf30), mRNA [NM_017741]	4783.46	3450.88	0.51401	0.078687	6.47547e-11
LBA1	NM_014831	ref|Homo sapiens lupus brain antigen 1 (LBA1), mRNA [NM_014831]	4452.22	3186.65	0.513064	0.345178	0.137179
AF060170	AF060170	gb|Homo sapiens AS12 protein mRNA, partial cds. [AF060170]	4717.5	1023.35	0.513013	0.359207	0.153239
LMNB1	NM_005573	ref|Homo sapiens lamin B1 (LMNB1), mRNA [NM_005573]	4745.23	3752	0.512499	0.0774569	3.67621e-11
SNRPB2	ENST00000246071	ens|U2 small nuclear ribonucleoprotein B''. [Source:Uniprot/SWISSPROT;Acc:P08579] [ENST00000246071]	5073.74	1712.5	0.510784	0.0778282	5.27446e-11
A2BP1	NM_018723	ref|Homo sapiens ataxin 2-binding protein 1 (A2BP1), transcript variant 4, mRNA [NM_018723]	3690.42	2497.43	0.510496	0.528953	0.334491
PCSK5	NM_006200	ref|Homo sapiens proprotein convertase subtilisin/kexin type 5 (PCSK5), mRNA [NM_006200]	5048.89	2636.5	0.509591	0.562838	0.365255
GRID1	NM_017551	ref|Homo sapiens glutamate receptor, ionotropic, delta 1 (GRID1), mRNA [NM_017551]	5150.67	2944.5	0.509322	0.251142	0.0425578
PRKCQ	NM_006257	ref|Homo sapiens protein kinase C, theta (PRKCQ), mRNA [NM_006257]	5506.34	3413.08	0.509295	0.551214	0.355511
COL4A4	NM_000092	ref|Homo sapiens collagen, type IV, alpha 4 (COL4A4), mRNA [NM_000092]	4032.61	1888.25	0.509134	0.10692	1.91859e-06
CADM1	NM_014333	ref|Homo sapiens cell adhesion molecule 1 (CADM1), transcript variant 1, mRNA [NM_014333]	3626.44	2167.03	0.509044	0.0772	4.28601e-11
U39099	U39099	gb|Homo sapiens T cell receptor alpha chain mRNA, partial cds. [U39099]	4018.51	678.195	0.507842	0.486033	0.296082
MYC	NM_002467	ref|Homo sapiens v-myc myelocytomatosis viral oncogene homolog (avian) (MYC), mRNA [NM_002467]	5428.56	670.444	0.507238	0.459499	0.269639
TRIP11	NM_004239	ref|Homo sapiens thyroid hormone receptor interactor 11 (TRIP11), mRNA [NM_004239]	4083.63	2651	0.507225	0.0771458	4.86898e-11
TP53INP1	NM_033285	ref|Homo sapiens tumor protein p53 inducible nuclear protein 1 (TP53INP1), mRNA [NM_033285]	5405.41	3413.86	0.507052	0.0774235	5.78976e-11
AK095225	AK095225	gb|Homo sapiens cDNA FLJ37906 fis, clone COLON2004318. [AK095225]	4541.76	3222.69	0.506701	0.261859	0.0529886
AL601841	AL601841	gb|AL601841 DKFZp313J067_r1 313 (synonym: hlcc2) Homo sapiens cDNA clone DKFZp313J067 5', mRNA sequence [AL601841]	5151.09	3223.39	0.506645	0.570487	0.374492
COL4A1	NM_001845	ref|Homo sapiens collagen, type IV, alpha 1 (COL4A1), mRNA [NM_001845]	5199.59	905.28	0.506513	0.0770593	4.93017e-11
WNT2B	NM_004185	ref|Homo sapiens wingless-type MMTV integration site family, member 2B (WNT2B), transcript variant WNT-2B1, mRNA [NM_004185]	4616.63	2255.4	0.506023	0.562342	0.3682
VAMP3	NM_004781	ref|Homo sapiens vesicle-associated membrane protein 3 (cellubrevin) (VAMP3), mRNA [NM_004781]	4655.3	2614.41	0.505322	0.0770234	5.35815e-11
PLN	AK129844	gb|Homo sapiens cDNA FLJ26334 fis, clone HRT02648. [AK129844]	4070.96	3024.95	0.505142	0.612095	0.40922
ADAMTS15	NM_139055	ref|Homo sapiens ADAM metallopeptidase with thrombospondin type 1 motif, 15 (ADAMTS15), mRNA [NM_139055]	5277.06	2225.21	0.505041	0.21203	0.0172219
TROVE2	NM_001042369	ref|Homo sapiens TROVE domain family, member 2 (TROVE2), transcript variant 1, mRNA [NM_001042369]	3588.48	2144.89	0.504809	0.0770039	5.54067e-11
HCCS	NM_005333	ref|Homo sapiens holocytochrome c synthase (cytochrome c heme-lyase) (HCCS), mRNA [NM_005333]	5125.41	2475.09	0.504244	0.0770463	5.96212e-11
C20orf103	NM_012261	ref|Homo sapiens chromosome 20 open reading frame 103 (C20orf103), mRNA [NM_012261]	3790.58	1309.43	0.503749	0.417593	0.227696
ZBTB20	NM_015642	ref|Homo sapiens zinc finger and BTB domain containing 20 (ZBTB20), mRNA [NM_015642]	4361.5	641.648	0.503632	0.0799338	2.96464e-10
ETF1	NM_004730	ref|Homo sapiens eukaryotic translation termination factor 1 (ETF1), mRNA [NM_004730]	4845.71	2299.31	0.503405	0.076895	5.88423e-11
RECK	NM_021111	ref|Homo sapiens reversion-inducing-cysteine-rich protein with kazal motifs (RECK), mRNA [NM_021111]	4781.49	1499.92	0.502104	0.0768881	6.56256e-11
CDY2A	NM_004825	ref|Homo sapiens chromodomain protein, Y-linked, 2A (CDY2A), mRNA [NM_004825]	4528.42	2497.43	0.502076	0.576353	0.383686
MCHR1	NM_005297	ref|Homo sapiens melanin-concentrating hormone receptor 1 (MCHR1), mRNA [NM_005297]	5060.5	1529	0.501993	0.544679	0.356722
TMPRSS11F	NM_207407	ref|Homo sapiens transmembrane protease, serine 11F (TMPRSS11F), mRNA [NM_207407]	3702.5	2006	0.501577	0.556749	0.36764
C16orf75	NM_152308	ref|Homo sapiens chromosome 16 open reading frame 75 (C16orf75), mRNA [NM_152308]	5415.81	1074.52	0.501459	0.0769049	7.00706e-11
BM471507	BM471507	gb|AGENCOURT_6464483 NIH_MGC_67 Homo sapiens cDNA clone IMAGE:5581327 5', mRNA sequence [BM471507]	4617.5	2753.65	0.500934	0.41326	0.225454
AF203728	AF203728	gb|Homo sapiens bone morphogenetic protein BMPY (BMPY) mRNA, partial cds. [AF203728]	3498.96	1946.95	0.500848	0.553811	0.3658
BX115813	BX115813	gb|BX115813 Soares fetal liver spleen 1NFLS Homo sapiens cDNA clone IMAGp998G06514, mRNA sequence [BX115813]	4069.81	839.659	0.498875	0.534851	0.350956
ZNF433	NM_001080411	ref|Homo sapiens zinc finger protein 433 (ZNF433), mRNA [NM_001080411]	4336.06	788.494	0.498847	0.0772457	1.06146e-10
ZFAND3	NM_021943	ref|Homo sapiens zinc finger, AN1-type domain 3 (ZFAND3), mRNA [NM_021943]	3487.4	3304.22	0.498667	0.0777174	1.39523e-10
EREG	NM_001432	ref|Homo sapiens epiregulin (EREG), mRNA [NM_001432]	4628.5	1309	0.498442	0.134276	0.00020557
AK024921	AK024921	gb|Homo sapiens cDNA: FLJ21268 fis, clone COL01718. [AK024921]	5100.04	3516.25	0.498405	0.0883451	1.68501e-08
MRGPRX1	NM_147199	ref|Homo sapiens MAS-related GPR, member X1 (MRGPRX1), mRNA [NM_147199]	4044.28	2687.96	0.498137	0.165526	0.00261745
U22172	U22172	gb|Human DNA damage repair and recombination protein RAD52 pseudogene mRNA, partial cds. [U22172]	4171.5	1367.65	0.498021	0.534928	0.35185
TNFAIP6	NM_007115	ref|Homo sapiens tumor necrosis factor, alpha-induced protein 6 (TNFAIP6), mRNA [NM_007115]	5417.5	3245	0.497606	0.0864288	8.54131e-09
CD93	NM_012072	ref|Homo sapiens CD93 molecule (CD93), mRNA [NM_012072]	3511.39	1147.93	0.497495	0.319557	0.119511
UNQ1887	AK097149	gb|Homo sapiens cDNA FLJ39830 fis, clone SPLEN2012846. [AK097149]	5419.15	2849.02	0.497315	0.0904531	3.84019e-08
MDC1	NM_014641	ref|Homo sapiens mediator of DNA damage checkpoint 1 (MDC1), mRNA [NM_014641]	4871.21	2651.2	0.496721	0.0765287	8.54668e-11
ENST00000338759	ENST00000338759	ens|CDNA FLJ46432 fis, clone THYMU3014701. [Source:Uniprot/SPTREMBL;Acc:Q6ZRD8] [ENST00000338759]	4529.79	3450.65	0.495755	0.606733	0.413877
BX648950	BX648950	gb|Homo sapiens mRNA; cDNA DKFZp686E1648 (from clone DKFZp686E1648). [BX648950]	5163.5	2746.5	0.495599	0.0770351	1.24764e-10
TRIM49	NM_020358	ref|Homo sapiens tripartite motif-containing 49 (TRIM49), mRNA [NM_020358]	3982.35	3105.46	0.495559	0.094884	1.76253e-07
UBXD3	NM_152376	ref|Homo sapiens UBX domain containing 3 (UBXD3), mRNA [NM_152376]	5367.32	3435.31	0.49521	0.207406	0.0169571
PPEF1	NM_006240	ref|Homo sapiens protein phosphatase, EF-hand calcium binding domain 1 (PPEF1), transcript variant 1, mRNA [NM_006240]	3602.02	2182.49	0.494458	0.187988	0.00853196
GALNT4	NM_003774	ref|Homo sapiens UDP-N-acetyl-alpha-D-galactosamine:polypeptide N-acetylgalactosaminyltransferase 4 (GalNAc-T4) (GALNT4), mRNA [NM_003774]	4718.91	2753.61	0.493746	0.223915	0.0274496
KIAA0372	ENST00000358746	ens|Tetratricopeptide repeat protein 37 (TPR repeat protein 37). [Source:Uniprot/SWISSPROT;Acc:Q6PGP7] [ENST00000358746]	3714.63	1324	0.493578	0.0763929	1.03981e-10
CCDC70	NM_031290	ref|Homo sapiens coiled-coil domain containing 70 (CCDC70), mRNA [NM_031290]	4871.58	2725.18	0.492268	0.535365	0.357835
LOC100131289	AK130456	gb|Homo sapiens cDNA FLJ26946 fis, clone RCT08108. [AK130456]	4500.66	839.806	0.492242	0.229014	0.0316032
TP53TG3	NM_016212	ref|Homo sapiens TP53TG3 protein (TP53TG3), mRNA [NM_016212]	5022	920.455	0.492019	0.545685	0.367241
THC2708368	THC2708368	thc|ALU1_HUMAN (P39188) Alu subfamily J sequence contamination warning entry, partial (16%) [THC2708368]	5389.82	517.086	0.491596	0.552277	0.373399
C22orf33	NM_178552	ref|Homo sapiens chromosome 22 open reading frame 33 (C22orf33), mRNA [NM_178552]	4808.11	3054.5	0.49142	0.27041	0.0691686
XR_015904	XR_015904	gb|PREDICTED: Homo sapiens similar to heterogeneous nuclear ribonucleoprotein A3 (LOC732411), mRNA [XR_015904]	3640.03	3332.32	0.490765	0.304236	0.106721
C20orf121	NM_024331	ref|Homo sapiens chromosome 20 open reading frame 121 (C20orf121), transcript variant 1, mRNA [NM_024331]	4921.67	2504.5	0.490546	0.0761809	1.20081e-10
LOC201229	BC042947	gb|Homo sapiens cDNA clone IMAGE:4797785. [BC042947]	4452.42	2761.43	0.490515	0.13961	0.000442291
AI078143	AI078143	gb|AI078143 oz30b05.x1 Soares_total_fetus_Nb2HF8_9w Homo sapiens cDNA clone IMAGE:1676817 3' similar to contains Alu repetitive element;contains element PTR7 repetitive element ;, mRNA sequence [AI078143]	3728	2196.54	0.489979	0.0792789	6.39222e-10
DAB2	NM_001343	ref|Homo sapiens disabled homolog 2, mitogen-responsive phosphoprotein (Drosophila) (DAB2), mRNA [NM_001343]	3904.63	818	0.489972	0.076139	1.23283e-10
AK096806	AK096806	gb|Homo sapiens cDNA FLJ39487 fis, clone PROST2015246. [AK096806]	3766.42	2321.43	0.488934	0.263274	0.0632929
RASD1	NM_016084	ref|Homo sapiens RAS, dexamethasone-induced 1 (RASD1), mRNA [NM_016084]	4502.63	2555.6	0.488435	0.0818233	2.38152e-09
OTUD4	NM_199324	ref|Homo sapiens OTU domain containing 4 (OTUD4), transcript variant 1, mRNA [NM_199324]	4732.09	3259.61	0.488152	0.0760742	1.39179e-10
FAM98A	NM_015475	ref|Homo sapiens family with sequence similarity 98, member A (FAM98A), mRNA [NM_015475]	4767.6	421.907	0.487944	0.0760745	1.41722e-10
TRIM9	NM_015163	ref|Homo sapiens tripartite motif-containing 9 (TRIM9), transcript variant 1, mRNA [NM_015163]	4807.54	2394.67	0.48738	0.215406	0.0236598
AL137342	AL137342	gb|Homo sapiens mRNA; cDNA DKFZp761G1111 (from clone DKFZp761G1111). [AL137342]	4757.91	3743.61	0.487286	0.595461	0.413166
CYP26B1	NM_019885	ref|Homo sapiens cytochrome P450, family 26, subfamily B, polypeptide 1 (CYP26B1), mRNA [NM_019885]	3624.5	378	0.486748	0.134037	0.000281841
SSH3	NM_017857	ref|Homo sapiens slingshot homolog 3 (Drosophila) (SSH3), mRNA [NM_017857]	4820.22	2651.03	0.486557	0.166218	0.00342002
GPRASP2	NM_001004051	ref|Homo sapiens G protein-coupled receptor associated sorting protein 2 (GPRASP2), transcript variant 1, mRNA [NM_001004051]	4400.89	2130.5	0.486515	0.0764542	1.9723e-10
SLC17A5	NM_012434	ref|Homo sapiens solute carrier family 17 (anion/sugar transporter), member 5 (SLC17A5), mRNA [NM_012434]	5518.14	1469.74	0.486368	0.0762104	1.74892e-10
AK021668	AK021668	gb|Homo sapiens cDNA FLJ11606 fis, clone HEMBA1003942. [AK021668]	5303.31	2797.66	0.486206	0.0800594	1.25493e-09
YES1	NM_005433	ref|Homo sapiens v-yes-1 Yamaguchi sarcoma viral oncogene homolog 1 (YES1), mRNA [NM_005433]	4438.83	1492.49	0.485931	0.0759326	1.55884e-10
CXCL12	NM_199168	ref|Homo sapiens chemokine (C-X-C motif) ligand 12 (stromal cell-derived factor 1) (CXCL12), transcript variant 1, mRNA [NM_199168]	4310.7	759.1	0.484831	0.0758579	1.64483e-10
C14orf24	NM_001079519	ref|Homo sapiens chromosome 14 open reading frame 24 (C14orf24), transcript variant 2, mRNA [NM_001079519]	3486.33	1602.5	0.48467	0.081747	3.04971e-09
KIAA1244	BC014227	gb|Homo sapiens KIAA1244, mRNA (cDNA clone IMAGE:4547495), partial cds. [BC014227]	3892.5	1441.06	0.484634	0.0758989	1.71114e-10
RBPJ	D14041	gb|Homo sapiens mRNA for H-2K binding factor-2, complete cds. [D14041]	4643.2	2768.61	0.484018	0.0758295	1.73677e-10
LEPROT	NM_017526	ref|Homo sapiens leptin receptor overlapping transcript (LEPROT), mRNA [NM_017526]	4400.24	1382.61	0.482839	0.0757491	1.83929e-10
SLK	NM_014720	ref|Homo sapiens STE20-like kinase (yeast) (SLK), mRNA [NM_014720]	3600.92	2020.39	0.482603	0.0758571	1.99142e-10
SMUG1	AK091468	gb|Homo sapiens cDNA FLJ34149 fis, clone FCBBF3012588, highly similar to Homo sapiens single-strand selective monofunctional uracil DNA glycosylase mRNA. [AK091468]	3690.41	2351.01	0.48242	0.0791375	1.08776e-09
KIAA1804	NM_032435	ref|Homo sapiens mixed lineage kinase 4 (KIAA1804), mRNA [NM_032435]	4756	1675.54	0.482113	0.0849351	1.37673e-08
MEG3	NR_002766	ref|Homo sapiens maternally expressed 3 (MEG3) on chromosome 14 [NR_002766]	5431.05	2856.22	0.482058	0.0780295	6.49595e-10
VIPR2	NM_003382	ref|Homo sapiens vasoactive intestinal peptide receptor 2 (VIPR2), mRNA [NM_003382]	5176.5	3237.65	0.481367	0.160424	0.00269457
TNKS	NM_003747	ref|Homo sapiens tankyrase, TRF1-interacting ankyrin-related ADP-ribose polymerase (TNKS), mRNA [NM_003747]	4490.68	3399.39	0.481262	0.0766041	3.33252e-10
PDCD4	NM_145341	ref|Homo sapiens programmed cell death 4 (neoplastic transformation inhibitor) (PDCD4), transcript variant 2, mRNA [NM_145341]	5352.19	905.57	0.481171	0.0841973	1.09833e-08
MTL5	NM_001039656	ref|Homo sapiens metallothionein-like 5, testis-specific (tesmin) (MTL5), transcript variant 2, mRNA [NM_001039656]	3855.5	2974	0.480999	0.156644	0.00213597
CXCR4	NM_001008540	ref|Homo sapiens chemokine (C-X-C motif) receptor 4 (CXCR4), transcript variant 1, mRNA [NM_001008540]	5112.47	2687.55	0.480886	0.0907921	1.18005e-07
SLC39A2	NM_014579	ref|Homo sapiens solute carrier family 39 (zinc transporter), member 2 (SLC39A2), mRNA [NM_014579]	4325.56	3978.55	0.480747	0.210609	0.022451
TUBB2B	NM_178012	ref|Homo sapiens tubulin, beta 2B (TUBB2B), mRNA [NM_178012]	5493.42	2555.57	0.480557	0.07975	1.68278e-09
DEPDC1B	NM_018369	ref|Homo sapiens DEP domain containing 1B (DEPDC1B), mRNA [NM_018369]	4819.83	1624.31	0.480122	0.0763898	3.27528e-10
MTERFD2	AK126322	gb|Homo sapiens cDNA FLJ44348 fis, clone TRACH3006038. [AK126322]	4592.33	3047.95	0.480028	0.332564	0.148904
ZNF528	NM_032423	ref|Homo sapiens zinc finger protein 528 (ZNF528), mRNA [NM_032423]	3983.21	3619.64	0.479718	0.15772	0.00235345
SPAG6	NM_012443	ref|Homo sapiens sperm associated antigen 6 (SPAG6), transcript variant 1, mRNA [NM_012443]	4590.58	1507.43	0.479668	0.495045	0.332577
AK023892	AK023892	gb|Homo sapiens cDNA FLJ13830 fis, clone THYRO1000637. [AK023892]	3511.14	1133.41	0.479552	0.389807	0.218612
MPP7	NM_173496	ref|Homo sapiens membrane protein, palmitoylated 7 (MAGUK p55 subfamily member 7) (MPP7), mRNA [NM_173496]	4641.5	1551.35	0.479213	0.097683	9.30502e-07
ZMYM2	AL136621	gb|Homo sapiens mRNA; cDNA DKFZp564B162 (from clone DKFZp564B162). [AL136621]	4437.49	568.427	0.479136	0.0758887	2.72489e-10
CXCR4	NM_001008540	ref|Homo sapiens chemokine (C-X-C motif) receptor 4 (CXCR4), transcript variant 1, mRNA [NM_001008540]	3485.5	972	0.478424	0.0833763	9.57259e-09
QKI	NM_006775	ref|Homo sapiens quaking homolog, KH domain RNA binding (mouse) (QKI), transcript variant 1, mRNA [NM_006775]	5405.31	3076.46	0.477852	0.0762124	3.61052e-10
KRTAP1-5	NM_031957	ref|Homo sapiens keratin associated protein 1-5 (KRTAP1-5), mRNA [NM_031957]	4246.82	488.027	0.477781	0.0839315	1.25187e-08
QDPR	NM_000320	ref|Homo sapiens quinoid dihydropteridine reductase (QDPR), mRNA [NM_000320]	4056.62	347.77	0.477755	0.0765986	4.457e-10
PLEKHA5	BC000969	gb|Homo sapiens pleckstrin homology domain containing, family A member 5, mRNA (cDNA clone IMAGE:3446800), partial cds. [BC000969]	4859.34	3039.64	0.477537	0.093127	2.93139e-07
TMEM80	NM_001042463	ref|Homo sapiens transmembrane protein 80 (TMEM80), transcript variant 2, mRNA [NM_001042463]	3716.46	3715.38	0.477478	0.0755705	2.64449e-10
BC026316	BC026316	gb|Homo sapiens cDNA clone IMAGE:4792261. [BC026316]	3574.5	906	0.476201	0.245857	0.0527575
YIPF7	NM_182592	ref|Homo sapiens Yip1 domain family, member 7 (YIPF7), mRNA [NM_182592]	4617.33	2665.56	0.475778	0.366596	0.194347
FAM89A	NM_198552	ref|Homo sapiens family with sequence similarity 89, member A (FAM89A), mRNA [NM_198552]	3996.05	3875.91	0.475707	0.0753858	2.78513e-10
ZNF271	NM_001112663	ref|Homo sapiens zinc finger protein 271 (ZNF271), transcript variant 1, mRNA [NM_001112663]	3498.58	1345.93	0.474897	0.0915717	2.14783e-07
BACH1	NM_206866	ref|Homo sapiens BTB and CNC homology 1, basic leucine zipper transcription factor 1 (BACH1), transcript variant 1, mRNA [NM_206866]	4234.18	319.287	0.474655	0.0753097	2.92498e-10
KCNQ2	BC020384	gb|Homo sapiens potassium voltage-gated channel, KQT-like subfamily, member 2, mRNA (cDNA clone IMAGE:4154700). [BC020384]	4236.13	2798.35	0.474406	0.250272	0.0580176
TMTC3	ENST00000266712	ens|Transmembrane and TPR repeat-containing protein 3 (Protein SMILE). [Source:Uniprot/SWISSPROT;Acc:Q6ZXV5] [ENST00000266712]	5415.88	2907.53	0.474258	0.0753273	3.055e-10
TTC19	NM_017775	ref|Homo sapiens tetratricopeptide repeat domain 19 (TTC19), mRNA [NM_017775]	4489.11	1404.5	0.4733	0.075239	3.16207e-10
BRWD1	NM_033656	ref|Homo sapiens bromodomain and WD repeat domain containing 1 (BRWD1), transcript variant 2, mRNA [NM_033656]	4057.99	1668.15	0.473234	0.127763	0.000212222
SERPINB13	NM_012397	ref|Homo sapiens serpin peptidase inhibitor, clade B (ovalbumin), member 13 (SERPINB13), mRNA [NM_012397]	5188.58	2599.57	0.472895	0.178477	0.00805855
AK091338	AK091338	gb|Homo sapiens cDNA FLJ34019 fis, clone FCBBF2002898. [AK091338]	4311.09	1081.61	0.471595	0.381506	0.216406
AI985214	AI985214	gb|AI985214 wr98h11.x1 NCI_CGAP_Kid11 Homo sapiens cDNA clone IMAGE:2495781 3', mRNA sequence [AI985214]	4159.37	1273.69	0.471532	0.0771186	9.69374e-10
ENST00000400767	ENST00000400767	ens|MGC39584 protein. [Source:Uniprot/SPTREMBL;Acc:Q8NCQ8] [ENST00000400767]	3551.5	3326	0.471145	0.488053	0.334367
GPNMB	NM_001005340	ref|Homo sapiens glycoprotein (transmembrane) nmb (GPNMB), transcript variant 1, mRNA [NM_001005340]	4337.95	2504.53	0.469881	0.0750674	3.8633e-10
TTTY9A	NR_001530	ref|Homo sapiens testis-specific transcript, Y-linked 9A (TTTY9A) on chromosome Y [NR_001530]	4478.58	3875.57	0.469745	0.272361	0.0845781
ELL2	NM_012081	ref|Homo sapiens elongation factor, RNA polymerase II, 2 (ELL2), mRNA [NM_012081]	3664.16	1968.81	0.469081	0.0844657	2.79994e-08
AK093416	AK093416	gb|Homo sapiens cDNA FLJ36097 fis, clone TESTI2020956. [AK093416]	5151	2694.81	0.468758	0.100908	3.39452e-06
CDX2	NM_001265	ref|Homo sapiens caudal type homeobox 2 (CDX2), mRNA [NM_001265]	4604.27	2467.75	0.468246	0.264537	0.0767173
LRRC8B	ENST00000330947	ens|Leucine-rich repeat-containing protein 8B (T-cell activation leucine repeat-rich protein). [Source:Uniprot/SWISSPROT;Acc:Q6P9F7] [ENST00000330947]	3879.42	891.427	0.467972	0.219397	0.0329252
NUDT7	NM_001105663	ref|Homo sapiens nudix (nucleoside diphosphate linked moiety X)-type motif 7 (NUDT7), mRNA [NM_001105663]	4617.37	2474.95	0.467829	0.0757824	6.6871e-10
RPAIN	NM_001033002	ref|Homo sapiens RPA interacting protein (RPAIN), mRNA [NM_001033002]	5378.18	1492.41	0.467019	0.0749119	4.53958e-10
AK026338	AK026338	gb|Homo sapiens cDNA: FLJ22685 fis, clone HSI10917. [AK026338]	3549.58	1859.43	0.466982	0.0862353	6.12185e-08
ZFP62	NM_152283	ref|Homo sapiens zinc finger protein 62 homolog (mouse) (ZFP62), mRNA [NM_152283]	5099.62	2372.3	0.466794	0.0749136	4.63167e-10
AF269286	AF269286	gb|Homo sapiens HC6 (HC6) mRNA, complete cds. [AF269286]	4057.09	1111.39	0.466775	0.141263	0.000952136
TACR3	NM_001059	ref|Homo sapiens tachykinin receptor 3 (TACR3), mRNA [NM_001059]	3676	935.455	0.466723	0.568205	0.411419
ITGB1	NM_133376	ref|Homo sapiens integrin, beta 1 (fibronectin receptor, beta polypeptide, antigen CD29 includes MDF2, MSK12) (ITGB1), transcript variant 1E, mRNA [NM_133376]	3651.93	2343.27	0.466709	0.0748845	4.5938e-10
IGFBP7	NM_001553	ref|Homo sapiens insulin-like growth factor binding protein 7 (IGFBP7), mRNA [NM_001553]	3485.69	986.662	0.466156	0.0748536	4.73738e-10
TBC1D8B	NM_017752	ref|Homo sapiens TBC1 domain family, member 8B (with GRAM domain) (TBC1D8B), transcript variant 1, mRNA [NM_017752]	4871.62	3223.24	0.464701	0.0754077	7.15991e-10
CCDC62	NM_032573	ref|Homo sapiens coiled-coil domain containing 62 (CCDC62), transcript variant 1, mRNA [NM_032573]	3982.58	2988.57	0.464679	0.64621	0.47209
TncRNA	U60873	gb|Human clone 137308 mRNA, partial cds. [U60873]	3663.27	883.836	0.463357	0.0785667	3.68766e-09
BX640843	BX640843	gb|Homo sapiens mRNA; cDNA DKFZp686B14224 (from clone DKFZp686B14224). [BX640843]	4325.09	2511.61	0.463044	0.0833277	2.74602e-08
PDCD4	NM_145341	ref|Homo sapiens programmed cell death 4 (neoplastic transformation inhibitor) (PDCD4), transcript variant 2, mRNA [NM_145341]	4529.44	3802.53	0.463019	0.0750569	6.87623e-10
RASGRP1	NM_005739	ref|Homo sapiens RAS guanyl releasing protein 1 (calcium and DAG-regulated) (RASGRP1), mRNA [NM_005739]	4488.5	583.352	0.461878	0.0770338	2.0251e-09
NRXN3	NM_004796	ref|Homo sapiens neurexin 3 (NRXN3), transcript variant 1, mRNA [NM_004796]	4438.18	1169.59	0.461208	0.0746178	6.37193e-10
PLAGL2	NM_002657	ref|Homo sapiens pleiomorphic adenoma gene-like 2 (PLAGL2), mRNA [NM_002657]	4427.01	3010.77	0.461136	0.0746481	6.5142e-10
RPS23	NM_001025	ref|Homo sapiens ribosomal protein S23 (RPS23), mRNA [NM_001025]	3956.58	2284.57	0.461096	0.0745862	6.32704e-10
SPAM1	NM_153189	ref|Homo sapiens sperm adhesion molecule 1 (PH-20 hyaluronidase, zona pellucida binding) (SPAM1), transcript variant 2, mRNA [NM_153189]	3929.39	759.273	0.461019	0.507685	0.363836
ZNF177	NM_003451	ref|Homo sapiens zinc finger protein 177 (ZNF177), mRNA [NM_003451]	4324.5	2013.35	0.461001	0.0809804	1.2501e-08
LCOR	NM_032440	ref|Homo sapiens ligand dependent nuclear receptor corepressor (LCOR), mRNA [NM_032440]	4487.95	304.671	0.460731	0.0776692	2.99337e-09
GPRC5A	NM_003979	ref|Homo sapiens G protein-coupled receptor, family C, group 5, member A (GPRC5A), mRNA [NM_003979]	4681.63	3992.74	0.460043	0.074808	7.76551e-10
THC2526838	THC2526838	thc|Q32R99_9PICI (Q32R99) NADH dehydrogenase subunit 2, partial (5%) [THC2526838]	5123.58	993.573	0.459588	0.185937	0.0134455
GSTA3	NM_000847	ref|Homo sapiens glutathione S-transferase A3 (GSTA3), mRNA [NM_000847]	3600.29	1565.84	0.458752	0.304723	0.132203
AQP5	BC032946	gb|Homo sapiens aquaporin 5, mRNA (cDNA clone MGC:33163 IMAGE:5269384), complete cds. [BC032946]	5227.58	3633.57	0.458706	0.193458	0.0177356
WNK1	NM_018979	ref|Homo sapiens WNK lysine deficient protein kinase 1 (WNK1), mRNA [NM_018979]	5214.75	3450.63	0.458227	0.0744636	7.56958e-10
UHRF1BP1	NM_017754	ref|Homo sapiens UHRF1 (ICBP90) binding protein 1 (UHRF1BP1), mRNA [NM_017754]	5215	3641	0.457935	0.160568	0.00434498
AF035027	AF035027	gb|Homo sapiens clone S12G10H myosin-reactive immunoglobulin heavy chain variable region mRNA, partial cds. [AF035027]	5164.42	3846.43	0.457614	0.600939	0.44636
GP5	NM_004488	ref|Homo sapiens glycoprotein V (platelet) (GP5), mRNA [NM_004488]	3828.33	700.5	0.45713	0.0905439	4.44809e-07
CR621132	CR621132	gb|full-length cDNA clone CS0DC015YK09 of Neuroblastoma Cot 25-normalized of Homo sapiens (human). [CR621132]	5339.11	546.5	0.456995	0.0763678	2.17543e-09
ZNF100	NM_173531	ref|Homo sapiens zinc finger protein 100 (ZNF100), mRNA [NM_173531]	4464.42	2079.43	0.456982	0.538605	0.396185
SASH3	NM_018990	ref|Homo sapiens SAM and SH3 domain containing 3 (SASH3), mRNA [NM_018990]	4490	2343.46	0.456467	0.527547	0.386894
CXCR4	NM_001008540	ref|Homo sapiens chemokine (C-X-C motif) receptor 4 (CXCR4), transcript variant 1, mRNA [NM_001008540]	5403.58	1286.93	0.456456	0.0874165	1.77364e-07
HCG3	NM_001001394	ref|Homo sapiens HCG3 gene (HCG3), mRNA [NM_001001394]	5442.58	2834.43	0.456407	0.125063	0.000262823
KIAA1324	AY358366	gb|Homo sapiens clone DNA59770 AEPG2426 (UNQ2426) mRNA, complete cds. [AY358366]	3882.25	4000.88	0.45635	0.658383	0.488224
EPHA8	NM_001006943	ref|Homo sapiens EPH receptor A8 (EPHA8), transcript variant 2, mRNA [NM_001006943]	3713.89	722.5	0.455487	0.151175	0.00258689
HAX1	NM_006118	ref|Homo sapiens HCLS1 associated protein X-1 (HAX1), transcript variant 1, mRNA [NM_006118]	3588.63	2614.48	0.454777	0.0742561	9.1008e-10
DTL	NM_016448	ref|Homo sapiens denticleless homolog (Drosophila) (DTL), mRNA [NM_016448]	5263.86	1411.28	0.454489	0.0743447	9.76175e-10
ALPK2	NM_052947	ref|Homo sapiens alpha-kinase 2 (ALPK2), mRNA [NM_052947]	3728.63	2769	0.454175	0.0921906	8.37236e-07
GARNL4	NM_015085	ref|Homo sapiens GTPase activating Rap/RanGAP domain-like 4 (GARNL4), transcript variant 1, mRNA [NM_015085]	4820.58	3061.57	0.454015	0.194931	0.0198531
ARHGAP28	NM_001010000	ref|Homo sapiens Rho GTPase activating protein 28 (ARHGAP28), transcript variant 1, mRNA [NM_001010000]	5580.61	1111.07	0.453104	0.0849844	9.73421e-08
BX113452	BX113452	gb|BX113452 Soares infant brain 1NIB Homo sapiens cDNA clone IMAGp998L21165, mRNA sequence [BX113452]	4274.54	3069.16	0.452881	0.647041	0.483973
AK022044	AK022044	gb|Homo sapiens cDNA FLJ11982 fis, clone HEMBB1001335. [AK022044]	3523.58	1023.29	0.452627	0.126184	0.000334447
ACOX1	NM_004035	ref|Homo sapiens acyl-Coenzyme A oxidase 1, palmitoyl (ACOX1), transcript variant 1, mRNA [NM_004035]	4732	2629.26	0.451842	0.155126	0.00358284
AF130112	AF130112	gb|Homo sapiens clone FLB7348 PRO1953 mRNA, complete cds. [AF130112]	4742.67	1052.5	0.451625	0.569143	0.427476
TncRNA	NR_002802	ref|Homo sapiens trophoblast-derived noncoding RNA (TncRNA) on chromosome 11 [NR_002802]	4834	3494.5	0.450853	0.0747567	1.63013e-09
WIPF1	NM_001077269	ref|Homo sapiens WAS/WASL interacting protein family, member 1 (WIPF1), transcript variant 2, mRNA [NM_001077269]	5315.82	2951.78	0.450571	0.0741819	1.24865e-09
DUSP3	NM_004090	ref|Homo sapiens dual specificity phosphatase 3 (DUSP3), mRNA [NM_004090]	4947.33	2460.5	0.450442	0.0740513	1.18078e-09
FAM80B	NM_020734	ref|Homo sapiens family with sequence similarity 80, member B (FAM80B), mRNA [NM_020734]	4402.5	3758.5	0.450078	0.273819	0.100238
LOC729768	XR_016019	ref|PREDICTED: Homo sapiens misc_RNA (LOC729768), miscRNA [XR_016019]	4744.32	2666.53	0.450077	0.0740152	1.19525e-09
ADRB2	NM_000024	ref|Homo sapiens adrenergic, beta-2-, receptor, surface (ADRB2), mRNA [NM_000024]	4196.67	1030.5	0.449985	0.0754292	2.43643e-09
C9orf61	NM_004816	ref|Homo sapiens chromosome 9 open reading frame 61 (C9orf61), mRNA [NM_004816]	5479.88	2929.39	0.449952	0.351826	0.20093
CD2AP	NM_012120	ref|Homo sapiens CD2-associated protein (CD2AP), mRNA [NM_012120]	4717.24	715.013	0.449818	0.0784059	9.63404e-09
AF086261	AF086261	gb|Homo sapiens full length insert cDNA clone ZD42A11. [AF086261]	5366.87	3303.65	0.449468	0.111015	5.15021e-05
ROD1	NM_005156	ref|Homo sapiens ROD1 regulator of differentiation 1 (S. pombe) (ROD1), mRNA [NM_005156]	4171.25	751.627	0.449456	0.0739835	1.23923e-09
RIBC1	NM_144968	ref|Homo sapiens RIB43A domain with coiled-coils 1 (RIBC1), transcript variant 2, mRNA [NM_144968]	5011.11	2394.93	0.448747	0.465277	0.334809
FAM119B	NM_206914	ref|Homo sapiens family with sequence similarity 119, member B (FAM119B), transcript variant 2, mRNA [NM_206914]	3739.42	605.427	0.44839	0.075496	2.86304e-09
XCR1	NM_005283	ref|Homo sapiens chemokine (C motif) receptor 1 (XCR1), transcript variant 1, mRNA [NM_005283]	3804	2123.46	0.448024	0.07961	1.82586e-08
CFL2	NM_021914	ref|Homo sapiens cofilin 2 (muscle) (CFL2), transcript variant 1, mRNA [NM_021914]	3511.52	1338.65	0.447372	0.0739225	1.4315e-09
CXCR4	NM_001008540	ref|Homo sapiens chemokine (C-X-C motif) receptor 4 (CXCR4), transcript variant 1, mRNA [NM_001008540]	3601.49	2988.39	0.446695	0.0996286	7.33924e-06
F2RL2	NM_004101	ref|Homo sapiens coagulation factor II (thrombin) receptor-like 2 (F2RL2), mRNA [NM_004101]	4653.42	575.573	0.446511	0.099795	7.66677e-06
HK1	NM_033497	ref|Homo sapiens hexokinase 1 (HK1), nuclear gene encoding mitochondrial protein, transcript variant 3, mRNA [NM_033497]	5468.58	3450.43	0.445753	0.600312	0.457763
LOC100129720	CR619772	gb|full-length cDNA clone CS0DI044YN21 of Placenta Cot 25-normalized of Homo sapiens (human). [CR619772]	3931.58	2695.43	0.445645	0.0864354	2.52525e-07
SCN2B	NM_004588	ref|Homo sapiens sodium channel, voltage-gated, type II, beta (SCN2B), mRNA [NM_004588]	4668.58	3369.57	0.445495	0.640175	0.486494
RASEF	NM_152573	ref|Homo sapiens RAS and EF-hand domain containing (RASEF), mRNA [NM_152573]	5189.42	3318.43	0.445441	0.0768702	6.84362e-09
RHOG	NM_001665	ref|Homo sapiens ras homolog gene family, member G (rho G) (RHOG), mRNA [NM_001665]	4173.27	3436.22	0.4452	0.0737742	1.59329e-09
CXCR4	NM_001008540	ref|Homo sapiens chemokine (C-X-C motif) receptor 4 (CXCR4), transcript variant 1, mRNA [NM_001008540]	4732.2	3773.53	0.445023	0.0958028	3.39755e-06
IL20RA	NM_014432	ref|Homo sapiens interleukin 20 receptor, alpha (IL20RA), mRNA [NM_014432]	4847.04	3487.01	0.44405	0.632165	0.482413
LOC100128178	AK021543	gb|Homo sapiens cDNA FLJ11481 fis, clone HEMBA1001803. [AK021543]	3676.42	1155.43	0.443587	0.578052	0.442854
BM310182	BM310182	gb|ih08h09.x1 Human insulinoma Homo sapiens cDNA 3', mRNA sequence [BM310182]	5175.58	2445.57	0.443366	0.318561	0.163989
CYP4Z2P	NR_002788	ref|Homo sapiens cytochrome P450, family 4, subfamily Z, polypeptide 2 pseudogene (CYP4Z2P) on chromosome 1 [NR_002788]	5519.42	3098.43	0.4431	0.305066	0.146371
ZNF33B	NM_006955	ref|Homo sapiens zinc finger protein 33B (ZNF33B), mRNA [NM_006955]	3627.5	3238	0.442689	0.143571	0.00204634
STXBP6	NM_014178	ref|Homo sapiens syntaxin binding protein 6 (amisyn) (STXBP6), mRNA [NM_014178]	4362.57	1814.77	0.442407	0.0736513	1.89258e-09
DTL	NM_016448	ref|Homo sapiens denticleless homolog (Drosophila) (DTL), mRNA [NM_016448]	4427.16	2966.52	0.442289	0.0737153	1.97371e-09
ITGB1	NM_133376	ref|Homo sapiens integrin, beta 1 (fibronectin receptor, beta polypeptide, antigen CD29 includes MDF2, MSK12) (ITGB1), transcript variant 1E, mRNA [NM_133376]	4935.85	3699.84	0.442187	0.0736085	1.88663e-09
ATP11A	NM_015205	ref|Homo sapiens ATPase, class VI, type 11A (ATP11A), transcript variant 1, mRNA [NM_015205]	4096.38	2159.76	0.441764	0.0739076	2.26947e-09
LIPG	NM_006033	ref|Homo sapiens lipase, endothelial (LIPG), mRNA [NM_006033]	3675.72	729.865	0.441603	0.0783786	1.7584e-08
ITGB1	AF086249	gb|Homo sapiens full length insert cDNA clone ZD39G09. [AF086249]	3905	1228.68	0.441579	0.0735753	1.95229e-09
MYCBP	NM_012333	ref|Homo sapiens c-myc binding protein (MYCBP), mRNA [NM_012333]	4551.73	473.219	0.441407	0.0738921	2.31967e-09
DTL	NM_016448	ref|Homo sapiens denticleless homolog (Drosophila) (DTL), mRNA [NM_016448]	5022.38	935	0.441377	0.0736906	2.10353e-09
ITGB1	NM_133376	ref|Homo sapiens integrin, beta 1 (fibronectin receptor, beta polypeptide, antigen CD29 includes MDF2, MSK12) (ITGB1), transcript variant 1E, mRNA [NM_133376]	5023.24	1976.33	0.441369	0.0735662	1.97789e-09
KCNH7	NM_173162	ref|Homo sapiens potassium voltage-gated channel, subfamily H (eag-related), member 7 (KCNH7), transcript variant 2, mRNA [NM_173162]	3741.42	2717.43	0.441348	0.20706	0.033048
CXCR4	NM_001008540	ref|Homo sapiens chemokine (C-X-C motif) receptor 4 (CXCR4), transcript variant 1, mRNA [NM_001008540]	4719.62	3604.77	0.441056	0.0884353	6.12212e-07
SLC6A11	NM_014229	ref|Homo sapiens solute carrier family 6 (neurotransmitter transporter, GABA), member 11 (SLC6A11), mRNA [NM_014229]	4237.42	3736.57	0.440959	0.66086	0.504612
SNRPB2	NM_003092	ref|Homo sapiens small nuclear ribonucleoprotein polypeptide B'' (SNRPB2), transcript variant 1, mRNA [NM_003092]	5390.31	751.405	0.440927	0.0736075	2.09526e-09
C12orf26	NM_032230	ref|Homo sapiens chromosome 12 open reading frame 26 (C12orf26), mRNA [NM_032230]	4806.5	1279.65	0.440773	0.579745	0.447083
ITGB1	NM_133376	ref|Homo sapiens integrin, beta 1 (fibronectin receptor, beta polypeptide, antigen CD29 includes MDF2, MSK12) (ITGB1), transcript variant 1E, mRNA [NM_133376]	4947.57	2387.42	0.44062	0.0735281	2.06586e-09
CDK2	NM_001798	ref|Homo sapiens cyclin-dependent kinase 2 (CDK2), transcript variant 1, mRNA [NM_001798]	4717.22	495.275	0.440338	0.0787565	2.25599e-08
F2RL2	NM_004101	ref|Homo sapiens coagulation factor II (thrombin) receptor-like 2 (F2RL2), mRNA [NM_004101]	5314.92	1558.21	0.439858	0.0735039	2.17526e-09
NEK4	NM_003157	ref|Homo sapiens NIMA (never in mitosis gene a)-related kinase 4 (NEK4), mRNA [NM_003157]	5530.21	685.26	0.439836	0.0746838	3.87814e-09
ZBTB41	NM_194314	ref|Homo sapiens zinc finger and BTB domain containing 41 (ZBTB41), mRNA [NM_194314]	5531.63	2255	0.439403	0.0744423	3.57819e-09
LOC729141	XR_015463	ref|PREDICTED: Homo sapiens misc_RNA (LOC729141), miscRNA [XR_015463]	5620.46	2848.99	0.439204	0.583505	0.451631
LYRM5	NM_001001660	ref|Homo sapiens LYR motif containing 5 (LYRM5), mRNA [NM_001001660]	3931.66	2988.79	0.439162	0.105983	3.41763e-05
TES	NM_152829	ref|Homo sapiens testis derived transcript (3 LIM domains) (TES), transcript variant 2, mRNA [NM_152829]	4425.49	1206.56	0.439089	0.081707	7.70315e-08
THC2703908	THC2703908	thc|HSU45880 X-linked inhibitor of apotosis protein {Homo sapiens} (exp=-1; wgp=0; cg=0), partial (29%) [THC2703908]	4834.04	3024.91	0.439027	0.217559	0.0435945
NARG1	NM_057175	ref|Homo sapiens NMDA receptor regulated 1 (NARG1), mRNA [NM_057175]	5581.95	2842.09	0.438945	0.0747273	4.25512e-09
RABL3	NM_173825	ref|Homo sapiens RAB, member of RAS oncogene family-like 3 (RABL3), mRNA [NM_173825]	3690.37	2981.63	0.438759	0.0801681	4.425e-08
C3orf63	NM_015224	ref|Homo sapiens chromosome 3 open reading frame 63 (C3orf63), transcript variant 2, mRNA [NM_015224]	4959.63	1661.21	0.438754	0.0754434	6.03917e-09
C10orf107	NM_173554	ref|Homo sapiens chromosome 10 open reading frame 107 (C10orf107), mRNA [NM_173554]	5339.65	898.173	0.438559	0.589397	0.456828
IQGAP1	NM_003870	ref|Homo sapiens IQ motif containing GTPase activating protein 1 (IQGAP1), mRNA [NM_003870]	3537.29	1851.9	0.438549	0.0734237	2.33137e-09
F2RL1	NM_005242	ref|Homo sapiens coagulation factor II (thrombin) receptor-like 1 (F2RL1), mRNA [NM_005242]	5326.63	876.36	0.438288	0.113424	0.000111467
TTTY6	NR_001527	ref|Homo sapiens testis-specific transcript, Y-linked 6 (TTTY6) on chromosome Y [NR_001527]	4120.58	1309.43	0.437924	0.0862182	3.78933e-07
ZC3HAV1L	AK098156	gb|Homo sapiens cDNA FLJ40837 fis, clone TRACH2013495. [AK098156]	3536.63	1397	0.437715	0.0739623	3.25704e-09
FLJ37201	AK094520	gb|Homo sapiens cDNA FLJ37201 fis, clone BRALZ2006560. [AK094520]	5518.89	3333.08	0.437144	0.602132	0.467842
CLDN12	NM_012129	ref|Homo sapiens claudin 12 (CLDN12), mRNA [NM_012129]	3676.57	1448.28	0.436657	0.0745162	4.63176e-09
CDK2	NM_001798	ref|Homo sapiens cyclin-dependent kinase 2 (CDK2), transcript variant 1, mRNA [NM_001798]	4108.96	1932.54	0.436595	0.0787258	2.9266e-08
THC2528051	THC2528051	thc|ALU1_HUMAN (P39188) Alu subfamily J sequence contamination warning entry, partial (6%) [THC2528051]	5455.94	3971.13	0.435952	0.607447	0.472955
CECR1	NM_017424	ref|Homo sapiens cat eye syndrome chromosome region, candidate 1 (CECR1), transcript variant 1, mRNA [NM_017424]	4310.63	377.442	0.435941	0.387205	0.260222
ATP6V0E1	AI198465	gb|AI198465 qf88b03.x1 Soares_placenta_8to9weeks_2NbHP8to9W Homo sapiens cDNA clone IMAGE:1757069 3', mRNA sequence [AI198465]	4603.32	1205.87	0.435866	0.0756559	8.35393e-09
ZFP90	NM_133458	ref|Homo sapiens zinc finger protein 90 homolog (mouse) (ZFP90), mRNA [NM_133458]	4732.82	3934.93	0.435865	0.0783521	2.65331e-08
HIPK2	NM_022740	ref|Homo sapiens homeodomain interacting protein kinase 2 (HIPK2), transcript variant 1, mRNA [NM_022740]	5111.03	868.632	0.435475	0.106518	4.34614e-05
DTL	NM_016448	ref|Homo sapiens denticleless homolog (Drosophila) (DTL), mRNA [NM_016448]	4655.43	2790.39	0.435128	0.0733455	2.98198e-09
MCCD1	NM_001011700	ref|Homo sapiens mitochondrial coiled-coil domain 1 (MCCD1), nuclear gene encoding mitochondrial protein, mRNA [NM_001011700]	5633.83	3003.18	0.434935	0.075092	6.95405e-09
PREPL	NM_006036	ref|Homo sapiens prolyl endopeptidase-like (PREPL), transcript variant C, mRNA [NM_006036]	5620.16	1953.91	0.434691	0.0733672	3.12539e-09
TTC12	NM_017868	ref|Homo sapiens tetratricopeptide repeat domain 12 (TTC12), mRNA [NM_017868]	3525.42	2739.45	0.434625	0.0752304	7.59314e-09
BC063684	BC063684	gb|Homo sapiens cDNA clone IMAGE:4395035, partial cds. [BC063684]	5352.33	964.5	0.434436	0.0732736	3.04871e-09
CR624826	CR624826	gb|full-length cDNA clone CS0CAP003YB04 of Thymus of Homo sapiens (human). [CR624826]	3639.52	2570.85	0.434354	0.0732118	2.97741e-09
DTL	NM_016448	ref|Homo sapiens denticleless homolog (Drosophila) (DTL), mRNA [NM_016448]	5010.42	1983.57	0.434343	0.0732987	3.11034e-09
SLC2A12	NM_145176	ref|Homo sapiens solute carrier family 2 (facilitated glucose transporter), member 12 (SLC2A12), mRNA [NM_145176]	3830.89	3663.5	0.434076	0.310041	0.161495
CYP2R1	NM_024514	ref|Homo sapiens cytochrome P450, family 2, subfamily R, polypeptide 1 (CYP2R1), mRNA [NM_024514]	4222.09	1015.61	0.433795	0.0734278	3.46754e-09
TNFAIP8L3	NM_207381	ref|Homo sapiens tumor necrosis factor, alpha-induced protein 8-like 3 (TNFAIP8L3), mRNA [NM_207381]	5329	3325.54	0.433523	0.22928	0.0586505
HEG1	NM_020733	ref|Homo sapiens HEG homolog 1 (zebrafish) (HEG1), mRNA [NM_020733]	4452.06	2673.24	0.433295	0.0731589	3.1677e-09
ZNF92	NM_007139	ref|Homo sapiens zinc finger protein 92 (ZNF92), transcript variant 1, mRNA [NM_007139]	4135.97	4118	0.433264	0.0736944	4.12243e-09
CXCR4	NM_001008540	ref|Homo sapiens chemokine (C-X-C motif) receptor 4 (CXCR4), transcript variant 1, mRNA [NM_001008540]	4832.47	1646.42	0.433004	0.0893678	1.26494e-06
ZNF530	NM_020880	ref|Homo sapiens zinc finger protein 530 (ZNF530), mRNA [NM_020880]	3625.42	891.427	0.432616	0.270783	0.110122
AHR	NM_001621	ref|Homo sapiens aryl hydrocarbon receptor (AHR), mRNA [NM_001621]	5532.4	3369.84	0.432214	0.0731242	3.40701e-09
ZNF224	BC002889	gb|Homo sapiens zinc finger protein 224, mRNA (cDNA clone IMAGE:3941350), partial cds. [BC002889]	4082.61	1521.93	0.432166	0.58518	0.460199
THC2585201	THC2585201	thc|Q6NZS8_BRARE (Q6NZS8) Vangl2 protein, partial (6%) [THC2585201]	5151.69	3487.28	0.431796	0.163634	0.00832018
DOCK8	NM_203447	ref|Homo sapiens dedicator of cytokinesis 8 (DOCK8), mRNA [NM_203447]	4464.02	1271.36	0.431649	0.582068	0.458343
CCDC68	NM_025214	ref|Homo sapiens coiled-coil domain containing 68 (CCDC68), mRNA [NM_025214]	5201.38	2709.27	0.431451	0.616267	0.483863
C1orf26	NM_017673	ref|Homo sapiens chromosome 1 open reading frame 26 (C1orf26), transcript variant 1, mRNA [NM_017673]	4364.5	4030	0.430925	0.0757579	1.28396e-08
CXCR4	NM_001008540	ref|Homo sapiens chemokine (C-X-C motif) receptor 4 (CXCR4), transcript variant 1, mRNA [NM_001008540]	3727.56	1683.54	0.430874	0.0971709	9.24178e-06
CMTM6	NM_017801	ref|Homo sapiens CKLF-like MARVEL transmembrane domain containing 6 (CMTM6), mRNA [NM_017801]	4033.94	3575.29	0.430663	0.0730407	3.71946e-09
CD678575	CD678575	gb|hp10b02.y1 Human Trabecular meshwork cDNA: hohphq Homo sapiens cDNA clone hp10b02 5', mRNA sequence [CD678575]	5161.88	912.947	0.43039	0.274237	0.116553
DSCR4	NM_005867	ref|Homo sapiens Down syndrome critical region gene 4 (DSCR4), mRNA [NM_005867]	5519.31	3024.9	0.430333	0.113436	0.000148475
SCD5	NM_001037582	ref|Homo sapiens stearoyl-CoA desaturase 5 (SCD5), transcript variant 1, mRNA [NM_001037582]	4832.72	1690.27	0.430328	0.0730916	3.92043e-09
CDK2	NM_001798	ref|Homo sapiens cyclin-dependent kinase 2 (CDK2), transcript variant 1, mRNA [NM_001798]	4414.61	3208.72	0.430302	0.077773	3.15176e-08
STON1	NM_006873	ref|Homo sapiens stonin 1 (STON1), mRNA [NM_006873]	4020.68	2701.71	0.430198	0.0875839	9.02247e-07
LOC728257	XR_015358	ref|PREDICTED: Homo sapiens misc_RNA (LOC728257), miscRNA [XR_015358]	4681.5	3626.5	0.430086	0.338202	0.203486
ENST00000368602	ENST00000368602	ens|BET3 like (S. cerevisiae). [Source:Uniprot/SPTREMBL;Acc:Q5T215] [ENST00000368602]	5277.27	2343.19	0.42944	0.14977	0.00413952
DTL	NM_016448	ref|Homo sapiens denticleless homolog (Drosophila) (DTL), mRNA [NM_016448]	4108	1199.46	0.429052	0.0730284	4.22488e-09
FAM123A	ENST00000357816	ens|F123A_HUMAN Isoform 2 of Q8N7J2 - Homo sapiens (Human) [Source:Uniprot/Varsplic;Acc:Q8N7J2-2] [ENST00000357816]	3753.89	2812.5	0.429016	0.0742182	7.4491e-09
DAGLA	NM_006133	ref|Homo sapiens diacylglycerol lipase, alpha (DAGLA), mRNA [NM_006133]	5303.5	3531	0.428911	0.180178	0.0172898
THC2696211	THC2696211	thc|IPPD_BOVIN (P07516) Dopamine- and cAMP-regulated neuronal phosphoprotein (DARPP-32), partial (8%) [THC2696211]	3818	3421.46	0.428762	0.592906	0.469585
A3GALT2	NM_001080438	ref|Homo sapiens alpha 1,3-galactosyltransferase 2 (isoglobotriaosylceramide synthase) (A3GALT2), mRNA [NM_001080438]	5555.97	1228.66	0.428692	0.295628	0.147029
TMEM25	NM_032780	ref|Homo sapiens transmembrane protein 25 (TMEM25), mRNA [NM_032780]	3524.53	2886.01	0.428666	0.335688	0.201611
CHD6	NM_032221	ref|Homo sapiens chromodomain helicase DNA binding protein 6 (CHD6), mRNA [NM_032221]	4071.24	2629.58	0.428565	0.0729588	4.25231e-09
C20orf177	NM_022106	ref|Homo sapiens chromosome 20 open reading frame 177 (C20orf177), mRNA [NM_022106]	3754.42	3561.05	0.42853	0.0787735	5.32743e-08
HMBOX1	NM_024567	ref|Homo sapiens homeobox containing 1 (HMBOX1), mRNA [NM_024567]	4667	1213.69	0.428327	0.0729185	4.25264e-09
AK094786	AK094786	gb|Homo sapiens cDNA FLJ37467 fis, clone BRAWH2011920. [AK094786]	3726.41	774.066	0.427787	0.100974	2.2692e-05
AK095791	AK095791	gb|Homo sapiens cDNA FLJ38472 fis, clone FEBRA2022148. [AK095791]	5010.15	1485.1	0.427621	0.0729852	4.65653e-09
STX3	NM_004177	ref|Homo sapiens syntaxin 3 (STX3), mRNA [NM_004177]	4172.63	2365.51	0.42743	0.0732304	5.32182e-09
ZNF610	NM_173530	ref|Homo sapiens zinc finger protein 610 (ZNF610), mRNA [NM_173530]	3942.5	649.352	0.427288	0.0847629	4.63141e-07
SYK	NM_003177	ref|Homo sapiens spleen tyrosine kinase (SYK), mRNA [NM_003177]	3689.33	1426.5	0.426861	0.589311	0.468857
CNTN5	NM_014361	ref|Homo sapiens contactin 5 (CNTN5), transcript variant 1, mRNA [NM_014361]	5441.24	2848.79	0.426855	0.0759307	1.89154e-08
NAP1L1	NM_139207	ref|Homo sapiens nucleosome assembly protein 1-like 1 (NAP1L1), transcript variant 1, mRNA [NM_139207]	4325.2	2292.35	0.426653	0.0728248	4.66731e-09
DKFZP586B0319	AL050097	gb|Homo sapiens mRNA; cDNA DKFZp586B0319 (from clone DKFZp586B0319) [AL050097]	5353.56	2519.03	0.426471	0.07295	5.03321e-09
KIAA1128	NM_018999	ref|Homo sapiens KIAA1128 (KIAA1128), mRNA [NM_018999]	3499.49	2108.43	0.426407	0.0728487	4.81841e-09
THC2568453	THC2568453	thc|HUMTS11 ts11 cell cycle control protein {Homo sapiens} (exp=-1; wgp=0; cg=0), partial (34%) [THC2568453]	3716.21	3260.19	0.425639	0.0728078	5.03338e-09
BZW1	NM_014670	ref|Homo sapiens basic leucine zipper and W2 domains 1 (BZW1), mRNA [NM_014670]	4171.36	986.427	0.425547	0.0728357	5.14071e-09
SMAD2	NM_001003652	ref|Homo sapiens SMAD family member 2 (SMAD2), transcript variant 2, mRNA [NM_001003652]	5493.15	1954.29	0.425429	0.0766103	2.80553e-08
KLRC1	NM_002259	ref|Homo sapiens killer cell lectin-like receptor subfamily C, member 1 (KLRC1), transcript variant 1, mRNA [NM_002259]	4362.81	906.151	0.425182	0.416802	0.307678
SCN3A	NM_006922	ref|Homo sapiens sodium channel, voltage-gated, type III, alpha subunit (SCN3A), transcript variant 1, mRNA [NM_006922]	5493.5	2702.5	0.425051	0.602293	0.480361
AW444553	AW444553	gb|AW444553 UI-H-BI3-ajv-c-10-0-UI.s1 NCI_CGAP_Sub5 Homo sapiens cDNA clone IMAGE:2732947 3', mRNA sequence [AW444553]	4833	2013	0.425018	0.0743006	1.06363e-08
APOL3	NM_145641	ref|Homo sapiens apolipoprotein L, 3 (APOL3), transcript variant beta/a, mRNA [NM_145641]	3499.89	2739.5	0.424988	0.258034	0.0995532
GPRC5A	NM_003979	ref|Homo sapiens G protein-coupled receptor, family C, group 5, member A (GPRC5A), mRNA [NM_003979]	4489.69	1918.14	0.424496	0.072755	5.39212e-09
FMR1NB	NM_152578	ref|Homo sapiens fragile X mental retardation 1 neighbor (FMR1NB), mRNA [NM_152578]	4704	370.455	0.424341	0.550701	0.440975
CYB5D2	NM_144611	ref|Homo sapiens cytochrome b5 domain containing 2 (CYB5D2), mRNA [NM_144611]	4666.19	817.519	0.424232	0.0728344	5.7245e-09
BQ717813	BQ717813	gb|AGENCOURT_8229426 Lupski_dorsal_root_ganglion Homo sapiens cDNA clone IMAGE:6184804 5', mRNA sequence [BQ717813]	4362.58	2123.43	0.423987	0.400399	0.289641
TMTC1	NM_175861	ref|Homo sapiens transmembrane and tetratricopeptide repeat containing 1 (TMTC1), mRNA [NM_175861]	3689.58	2086.57	0.423934	0.0929137	5.05078e-06
C3orf50	NR_021485	ref|Homo sapiens chromosome 3 open reading frame 50 (C3orf50) on chromosome 3 [NR_021485]	4782.5	3025	0.423468	0.132915	0.00144252
LOC100130054	BC029043	gb|Homo sapiens, clone IMAGE:5194137, mRNA. [BC029043]	4985.64	2438.76	0.423348	0.558908	0.448777
PTAFR	NM_000952	ref|Homo sapiens platelet-activating factor receptor (PTAFR), mRNA [NM_000952]	5607.91	2915.07	0.423	0.11556	0.000251789
ITGB1	NM_133376	ref|Homo sapiens integrin, beta 1 (fibronectin receptor, beta polypeptide, antigen CD29 includes MDF2, MSK12) (ITGB1), transcript variant 1E, mRNA [NM_133376]	3599.3	377.9	0.422985	0.0726454	5.79394e-09
RAG2	NM_000536	ref|Homo sapiens recombination activating gene 2 (RAG2), mRNA [NM_000536]	3564.42	3905.43	0.422981	0.725544	0.559904
RAB3IP	NM_175623	ref|Homo sapiens RAB3A interacting protein (rabin3) (RAB3IP), transcript variant alpha 2, mRNA [NM_175623]	4020.58	2849.43	0.422264	0.40936	0.302296
RNF2	NM_007212	ref|Homo sapiens ring finger protein 2 (RNF2), mRNA [NM_007212]	3488.33	3802.5	0.422177	0.0751136	1.9039e-08
A_24_P127098	A_24_P127098	Unknown	5240.33	3494.5	0.421936	0.131724	0.00135912
ITGB1	NM_133376	ref|Homo sapiens integrin, beta 1 (fibronectin receptor, beta polypeptide, antigen CD29 includes MDF2, MSK12) (ITGB1), transcript variant 1E, mRNA [NM_133376]	4553.24	1954.61	0.42187	0.0725888	6.18095e-09
GAD1	NM_000817	ref|Homo sapiens glutamate decarboxylase 1 (brain, 67kDa) (GAD1), transcript variant GAD67, mRNA [NM_000817]	4618.5	3868.5	0.421799	0.643477	0.512146
THC2648584	THC2648584	Unknown	3982	2270	0.421727	0.123384	0.000630802
AF361250	AF361250	gb|Homo sapiens pregnancy-induced hypertension syndrome-related protein 4 (PIH4) mRNA, partial cds. [AF361250]	3982.42	2739.43	0.421517	0.363475	0.246177
NARS2	NM_024678	ref|Homo sapiens asparaginyl-tRNA synthetase 2, mitochondrial (putative) (NARS2), nuclear gene encoding mitochondrial protein, mRNA [NM_024678]	4082.7	1257.78	0.42127	0.0725841	6.47929e-09
SEC31B	NM_015490	ref|Homo sapiens SEC31 homolog B (S. cerevisiae) (SEC31B), mRNA [NM_015490]	4310.67	597.808	0.421246	0.0749393	1.8967e-08
LCOR	NM_032440	ref|Homo sapiens ligand dependent nuclear receptor corepressor (LCOR), mRNA [NM_032440]	4299.56	2350.81	0.421246	0.0728197	7.26075e-09
KIAA0467	NM_015284	ref|Homo sapiens KIAA0467 (KIAA0467), mRNA [NM_015284]	4275.29	3509.04	0.420526	0.0752079	2.25099e-08
CXCR4	NM_001008540	ref|Homo sapiens chemokine (C-X-C motif) receptor 4 (CXCR4), transcript variant 1, mRNA [NM_001008540]	5302.54	1917.66	0.420485	0.0889391	2.2698e-06
ASNS	NM_001673	ref|Homo sapiens asparagine synthetase (ASNS), transcript variant 2, mRNA [NM_001673]	5250.79	846.806	0.420329	0.0725175	6.78204e-09
DTL	NM_016448	ref|Homo sapiens denticleless homolog (Drosophila) (DTL), mRNA [NM_016448]	4488.06	348.389	0.420207	0.0726493	7.29236e-09
PRPS1L1	NM_175886	ref|Homo sapiens phosphoribosyl pyrophosphate synthetase 1-like 1 (PRPS1L1), mRNA [NM_175886]	3994.48	1734.41	0.419878	0.0725257	7.06487e-09
HINT3	NM_138571	ref|Homo sapiens histidine triad nucleotide binding protein 3 (HINT3), mRNA [NM_138571]	5189.4	3332.95	0.419871	0.0729299	8.55302e-09
CYB5D2	NM_144611	ref|Homo sapiens cytochrome b5 domain containing 2 (CYB5D2), mRNA [NM_144611]	4262.63	3517	0.419325	0.0724822	7.24207e-09
CR611332	CR611332	gb|full-length cDNA clone CS0DF014YA22 of Fetal brain of Homo sapiens (human). [CR611332]	5250.57	773.392	0.419317	0.0747944	2.06745e-08
PARD3	AF196185	gb|Homo sapiens atypical PKC isotype-specific interacting protein long variant mRNA, complete cds. [AF196185]	4107.53	891.2	0.419155	0.0742928	1.68148e-08
OR51A7	NM_001004749	ref|Homo sapiens olfactory receptor, family 51, subfamily A, member 7 (OR51A7), mRNA [NM_001004749]	3867.09	1573.39	0.419149	0.39868	0.293102
MON1B	NM_014940	ref|Homo sapiens MON1 homolog B (yeast) (MON1B), mRNA [NM_014940]	3955.71	1155.17	0.419062	0.0724789	7.38832e-09
THC2739159	THC2739159	thc|ALU8_HUMAN (P39195) Alu subfamily SX sequence contamination warning entry, partial (8%) [THC2739159]	3777.24	1227.92	0.419028	0.109845	0.000136339
THC2746190	THC2746190	Unknown	4655.5	2717.35	0.418852	0.193484	0.0304035
CXCL12	NM_199168	ref|Homo sapiens chemokine (C-X-C motif) ligand 12 (stromal cell-derived factor 1) (CXCL12), transcript variant 1, mRNA [NM_199168]	5493.62	3098.92	0.418829	0.072438	7.38608e-09
A_24_P452293	A_24_P452293	Unknown	4603.81	2643.32	0.418574	0.645683	0.516813
MOV10	NM_020963	ref|Homo sapiens Mov10, Moloney leukemia virus 10, homolog (mouse) (MOV10), mRNA [NM_020963]	4933.53	1147.58	0.418427	0.0731146	1.04723e-08
BX647614	BX647614	thc|BC004272 RAN protein {Homo sapiens} (exp=-1; wgp=0; cg=0), partial (98%) [THC2491566]	4172.42	2115.57	0.41826	0.623331	0.502215
RAP2C	NM_021183	ref|Homo sapiens RAP2C, member of RAS oncogene family (RAP2C), mRNA [NM_021183]	5290.06	2086.23	0.41805	0.0727178	8.98057e-09
TMTC4	NM_032813	ref|Homo sapiens transmembrane and tetratricopeptide repeat containing 4 (TMTC4), transcript variant 1, mRNA [NM_032813]	4719.34	2592.82	0.418044	0.0724833	8.04784e-09
ITGB1	NM_133376	ref|Homo sapiens integrin, beta 1 (fibronectin receptor, beta polypeptide, antigen CD29 includes MDF2, MSK12) (ITGB1), transcript variant 1E, mRNA [NM_133376]	3727.12	1096.58	0.418001	0.0723991	7.76075e-09
C4orf31	NM_024574	ref|Homo sapiens chromosome 4 open reading frame 31 (C4orf31), mRNA [NM_024574]	5582.73	3075.96	0.417988	0.248357	0.092373
A_24_P931932	A_24_P931932	Unknown	3943.09	1323.61	0.417872	0.592306	0.480499
DTL	NM_016448	ref|Homo sapiens denticleless homolog (Drosophila) (DTL), mRNA [NM_016448]	5314.5	1147.5	0.417758	0.0725063	8.3285e-09
C1orf19	NM_052965	ref|Homo sapiens chromosome 1 open reading frame 19 (C1orf19), mRNA [NM_052965]	4808.25	3039.66	0.417488	0.0723743	8.00035e-09
KLF11	NM_003597	ref|Homo sapiens Kruppel-like factor 11 (KLF11), mRNA [NM_003597]	4237.35	3898.13	0.417269	0.0726966	9.47474e-09
TNFSF4	NM_003326	ref|Homo sapiens tumor necrosis factor (ligand) superfamily, member 4 (tax-transcriptionally activated glycoprotein 1, 34kDa) (TNFSF4), mRNA [NM_003326]	4566.95	2607.01	0.417179	0.326293	0.201059
AA973155	AA973155	gb|AA973155 on93d01.s1 Soares_NFL_T_GBC_S1 Homo sapiens cDNA clone IMAGE:1564225 3' similar to TR:Q92564 Q92564 MYELOBLAST KIAA0276 ;, mRNA sequence [AA973155]	4781.58	2159.57	0.417105	0.148281	0.00490904
ITGB1	NM_133376	ref|Homo sapiens integrin, beta 1 (fibronectin receptor, beta polypeptide, antigen CD29 includes MDF2, MSK12) (ITGB1), transcript variant 1E, mRNA [NM_133376]	3551.28	3208.84	0.416787	0.072341	8.34053e-09
ELL2	NM_012081	ref|Homo sapiens elongation factor, RNA polymerase II, 2 (ELL2), mRNA [NM_012081]	4298.46	1220.79	0.416773	0.0723417	8.35301e-09
DB524600	DB524600	gb|DB524600 RIKEN full-length enriched human cDNA library, testis Homo sapiens cDNA clone H013084L04 3', mRNA sequence [DB524600]	3549	964.545	0.416419	0.0805541	2.34812e-07
CYLD	NM_015247	ref|Homo sapiens cylindromatosis (turban tumor syndrome) (CYLD), transcript variant 1, mRNA [NM_015247]	4427.42	3069.43	0.416212	0.081302	3.06618e-07
RAC1	NM_198829	ref|Homo sapiens ras-related C3 botulinum toxin substrate 1 (rho family, small GTP binding protein Rac1) (RAC1), transcript variant Rac1c, mRNA [NM_198829]	4019.36	1323.58	0.416196	0.0723114	8.63282e-09
LIMCH1	NM_014988	ref|Homo sapiens LIM and calponin homology domains 1 (LIMCH1), transcript variant 1, mRNA [NM_014988]	4833.84	3655.88	0.415842	0.0724511	9.48916e-09
THC2652466	THC2652466	thc|Q9BHM3_PARTE (Q9BHM3) Cyclophilin-RNA interacting protein, partial (4%) [THC2652466]	4971.58	1477.57	0.415683	0.449917	0.355533
SRPX2	NM_014467	ref|Homo sapiens sushi-repeat-containing protein, X-linked 2 (SRPX2), mRNA [NM_014467]	4681.12	2746.37	0.415389	0.0723056	9.19685e-09
TMEM35	NM_021637	ref|Homo sapiens transmembrane protein 35 (TMEM35), mRNA [NM_021637]	4465.44	3913.21	0.415277	0.188387	0.0274972
CDK2	NM_001798	ref|Homo sapiens cyclin-dependent kinase 2 (CDK2), transcript variant 1, mRNA [NM_001798]	5151.93	3882.57	0.415207	0.0776821	9.04427e-08
OSGIN2	NM_004337	ref|Homo sapiens oxidative stress induced growth inhibitor family member 2 (OSGIN2), mRNA [NM_004337]	3739.34	722.74	0.414884	0.0722882	9.50664e-09
NGFR	NM_002507	ref|Homo sapiens nerve growth factor receptor (TNFR superfamily, member 16) (NGFR), mRNA [NM_002507]	5430.58	3472.43	0.414521	0.107589	0.000116765
BC141908	BC141908	gb|Homo sapiens cDNA clone IMAGE:40134402. [BC141908]	5239.92	3288.92	0.414388	0.0728217	1.2671e-08
ENTPD7	NM_020354	ref|Homo sapiens ectonucleoside triphosphate diphosphohydrolase 7 (ENTPD7), mRNA [NM_020354]	4198.44	2702.52	0.414273	0.0726444	1.17888e-08
DNHL1	NM_173645	ref|Homo sapiens dynein heavy chain-like 1 (DNHL1), mRNA [NM_173645]	4401	2247.54	0.414262	0.632684	0.512617
LOC57399	AF264626	gb|Homo sapiens uncharacterized gastric protein ZA52P mRNA, complete cds. [AF264626]	4539.5	1081.65	0.414139	0.124701	0.000896744
CXCR4	NM_001008540	ref|Homo sapiens chemokine (C-X-C motif) receptor 4 (CXCR4), transcript variant 1, mRNA [NM_001008540]	3817.7	3172.27	0.414045	0.0976811	2.2478e-05
CDK2	NM_001798	ref|Homo sapiens cyclin-dependent kinase 2 (CDK2), transcript variant 1, mRNA [NM_001798]	4516.31	3443.39	0.413906	0.0767085	6.8206e-08
CR596746	CR596746	gb|full-length cDNA clone CS0DI087YD24 of Placenta Cot 25-normalized of Homo sapiens (human). [CR596746]	4120.92	1132.89	0.413843	0.0724338	1.10744e-08
ZFP36L2	NM_006887	ref|Homo sapiens zinc finger protein 36, C3H type-like 2 (ZFP36L2), mRNA [NM_006887]	5023.7	2430.73	0.413747	0.0722438	1.02166e-08
ZNF266	NM_006631	ref|Homo sapiens zinc finger protein 266 (ZNF266), mRNA [NM_006631]	4960.27	2614.57	0.413191	0.0733229	1.74826e-08
WASF2	NM_006990	ref|Homo sapiens WAS protein family, member 2 (WASF2), mRNA [NM_006990]	4591.68	2343.62	0.413188	0.0723478	1.12232e-08
N6AMT2	NM_174928	ref|Homo sapiens N-6 adenine-specific DNA methyltransferase 2 (putative) (N6AMT2), mRNA [NM_174928]	5581.37	1198.87	0.412924	0.0721536	1.04753e-08
GBP6	NM_198460	ref|Homo sapiens guanylate binding protein family, member 6 (GBP6), mRNA [NM_198460]	5431.64	2870.98	0.412763	0.102588	5.73391e-05
A_23_P111766	A_23_P111766	Unknown	3804.42	2211.43	0.412694	0.109195	0.000157196
PTGS2	NM_000963	ref|Homo sapiens prostaglandin-endoperoxide synthase 2 (prostaglandin G/H synthase and cyclooxygenase) (PTGS2), mRNA [NM_000963]	3689.58	1998.57	0.412667	0.300213	0.169261
CXCL12	NM_199168	ref|Homo sapiens chemokine (C-X-C motif) ligand 12 (stromal cell-derived factor 1) (CXCL12), transcript variant 1, mRNA [NM_199168]	5288.73	927.716	0.412048	0.0721078	1.10135e-08
RIN2	NM_018993	ref|Homo sapiens Ras and Rab interactor 2 (RIN2), mRNA [NM_018993]	5468	2453.2	0.411577	0.0721295	1.15601e-08
THC2701341	THC2701341	thc|DQ071571 spermatin {Rattus norvegicus} (exp=-1; wgp=0; cg=0), partial (19%) [THC2701341]	5520.28	3068.79	0.411514	0.128203	0.00132797
CD633154	CD633154	gb|CD633154 56059439H1 FLP Homo sapiens cDNA, mRNA sequence [CD633154]	4313.5	3986	0.411318	0.070272	4.82101e-09
CLDN11	NM_005602	ref|Homo sapiens claudin 11 (oligodendrocyte transmembrane protein) (CLDN11), mRNA [NM_005602]	4400.16	1132.9	0.411223	0.0720687	1.15673e-08
LOC100129239	XM_001720768	gb|PREDICTED: Homo sapiens hypothetical protein LOC100129239 (LOC100129239), mRNA [XM_001720768]	4870.91	2401.61	0.411106	0.635743	0.517856
AA837799	AA837799	gb|oe06h09.s1 NCI_CGAP_Ov2 Homo sapiens cDNA clone IMAGE:1385153, mRNA sequence [AA837799]	3549	847.455	0.411046	0.0727768	1.62289e-08
KLF2	NM_016270	ref|Homo sapiens Kruppel-like factor 2 (lung) (KLF2), mRNA [NM_016270]	4440.18	3575.59	0.41093	0.0721349	1.22158e-08
C2orf13	BC030711	gb|Homo sapiens chromosome 2 open reading frame 13, mRNA (cDNA clone IMAGE:4822182). [BC030711]	3652	1742.05	0.410036	0.399101	0.304232
AMY1C	NM_001008219	ref|Homo sapiens amylase, alpha 1C (salivary) (AMY1C), mRNA [NM_001008219]	4656.5	3861.35	0.409633	0.207919	0.0488205
AL137318	AL137318	gb|Homo sapiens mRNA; cDNA DKFZp434L171 (from clone DKFZp434L171). [AL137318]	4578.42	1587.57	0.409587	0.143531	0.00432198
SETD7	NM_030648	ref|Homo sapiens SET domain containing (lysine methyltransferase) 7 (SETD7), mRNA [NM_030648]	5148.91	641.652	0.409085	0.0722783	1.5149e-08
C20orf177	ENST00000358293	ens|Uncharacterized protein C20orf177. [Source:Uniprot/SWISSPROT;Acc:Q9NTX9] [ENST00000358293]	5530.81	1565.48	0.408498	0.0719429	1.36204e-08
FOLH1	NM_004476	ref|Homo sapiens folate hydrolase (prostate-specific membrane antigen) 1 (FOLH1), transcript variant 1, mRNA [NM_004476]	5466	429	0.408202	0.138661	0.00324113
ZNF271	NM_006629	ref|Homo sapiens zinc finger protein 271 (ZNF271), transcript variant 2, mRNA [NM_006629]	4655.32	2599.77	0.408138	0.0720829	1.49565e-08
WASF2	NM_006990	ref|Homo sapiens WAS protein family, member 2 (WASF2), mRNA [NM_006990]	5379.64	3370.13	0.408124	0.0719326	1.39741e-08
NEFH	NM_021076	ref|Homo sapiens neurofilament, heavy polypeptide 200kDa (NEFH), mRNA [NM_021076]	4846.42	3105.57	0.408061	0.160474	0.0109951
THC2701422	THC2701422	Unknown	5441.65	1264.93	0.408049	0.0720111	1.45767e-08
CA311162	CA311162	gb|CA311162 UI-CF-FN0-afc-l-13-0-UI.s1 UI-CF-FN0 Homo sapiens cDNA clone UI-CF-FN0-afc-l-13-0-UI 3', mRNA sequence [CA311162]	5276.54	1345.61	0.407773	0.0719503	1.44957e-08
FAM82A	AF435956	gb|Homo sapiens unknown mRNA. [AF435956]	3868	2541.5	0.407606	0.077085	1.23833e-07
MGC15634	BC007286	gb|Homo sapiens cDNA clone IMAGE:3344302. [BC007286]	4757.5	3391.65	0.407205	0.087636	3.37535e-06
ZDHHC20	AK090979	gb|Homo sapiens cDNA FLJ33660 fis, clone BRAMY2026395. [AK090979]	4564.38	421.763	0.407127	0.0718774	1.47723e-08
TMEM192	NM_001100389	ref|Homo sapiens transmembrane protein 192 (TMEM192), mRNA [NM_001100389]	4793.5	1037.65	0.406853	0.0720722	1.65108e-08
ALPK1	NM_025144	ref|Homo sapiens alpha-kinase 1 (ALPK1), transcript variant 1, mRNA [NM_025144]	4503.11	2790.5	0.405881	0.0731096	2.82945e-08
CXCL12	NM_199168	ref|Homo sapiens chemokine (C-X-C motif) ligand 12 (stromal cell-derived factor 1) (CXCL12), transcript variant 1, mRNA [NM_199168]	5212.79	1147.7	0.405857	0.0718095	1.58723e-08
FAM75A2	NM_001040065	ref|Homo sapiens family with sequence similarity 75, member A2 (FAM75A2), mRNA [NM_001040065]	5519.09	2981.07	0.405487	0.226899	0.0739244
DST	NM_020388	ref|Homo sapiens dystonin (DST), transcript variant 1eB, mRNA [NM_020388]	5492	1177	0.405465	0.0761452	1.01014e-07
CYBB	NM_000397	ref|Homo sapiens cytochrome b-245, beta polypeptide (chronic granulomatous disease) (CYBB), mRNA [NM_000397]	5379.49	3325.55	0.405318	0.194939	0.0375986
AA455656	AA455656	gb|aa22e03.s1 NCI_CGAP_GCB1 Homo sapiens cDNA clone IMAGE:814012 3', mRNA sequence [AA455656]	5620.5	2746.5	0.40517	0.0938865	1.59221e-05
ZNF691	NM_015911	ref|Homo sapiens zinc finger protein 691 (ZNF691), mRNA [NM_015911]	3956.58	2460.57	0.404962	0.0725508	2.38083e-08
AF086041	AF086041	gb|Homo sapiens full length insert cDNA clone YX53E08. [AF086041]	5151.4	3530.95	0.404839	0.240239	0.0919601
COCH	NM_004086	ref|Homo sapiens coagulation factor C homolog, cochlin (Limulus polyphemus) (COCH), mRNA [NM_004086]	4236.5	2900.5	0.404832	0.681179	0.552304
ZNF718	NM_001039127	ref|Homo sapiens zinc finger protein 718 (ZNF718), mRNA [NM_001039127]	4145.42	399.573	0.404746	0.129119	0.0017205
BC034285	BC034285	gb|Homo sapiens cDNA clone IMAGE:4823248. [BC034285]	3613.58	2262.57	0.404169	0.559385	0.469973
COG2	NM_007357	ref|Homo sapiens component of oligomeric golgi complex 2 (COG2), mRNA [NM_007357]	4757	2321.23	0.404001	0.0720334	2.04062e-08
AV652851	AV652851	gb|AV652851 GLC Homo sapiens cDNA clone GLCDEG06 3', mRNA sequence [AV652851]	4439.89	3120.5	0.403866	0.0739564	4.73835e-08
CCL16	NM_004590	ref|Homo sapiens chemokine (C-C motif) ligand 16 (CCL16), mRNA [NM_004590]	5151.69	3501.72	0.403832	0.475083	0.395311
IL1R2	NM_004633	ref|Homo sapiens interleukin 1 receptor, type II (IL1R2), transcript variant 1, mRNA [NM_004633]	3624.5	466	0.403684	0.662621	0.542377
ONECUT2	NM_004852	ref|Homo sapiens one cut homeobox 2 (ONECUT2), mRNA [NM_004852]	4338.09	2871.39	0.403684	0.0751506	7.80139e-08
CXCL12	NM_199168	ref|Homo sapiens chemokine (C-X-C motif) ligand 12 (stromal cell-derived factor 1) (CXCL12), transcript variant 1, mRNA [NM_199168]	4451.44	1881.32	0.403404	0.0716921	1.83485e-08
CDH1	NM_004360	ref|Homo sapiens cadherin 1, type 1, E-cadherin (epithelial) (CDH1), mRNA [NM_004360]	4047.27	3612.35	0.403401	0.711466	0.570714
OBFC2A	NM_001031716	ref|Homo sapiens oligonucleotide/oligosaccharide-binding fold containing 2A (OBFC2A), mRNA [NM_001031716]	4324.07	1265.27	0.403182	0.0716881	1.86466e-08
C6orf70	NM_018341	ref|Homo sapiens chromosome 6 open reading frame 70 (C6orf70), mRNA [NM_018341]	5581.31	890.986	0.403177	0.0721266	2.27271e-08
XR_018550	XR_018550	gb|PREDICTED: Homo sapiens similar to 60S ribosomal protein L14 (CAG-ISL 7) (LOC391807), mRNA [XR_018550]	3498.29	1052.9	0.403039	0.580519	0.48751
THC2653884	THC2653884	thc|ALU1_HUMAN (P39188) Alu subfamily J sequence contamination warning entry, partial (14%) [THC2653884]	4325.67	3274.5	0.402844	0.252691	0.110888
AF075097	AF075097	gb|Homo sapiens full length insert cDNA YR04H06. [AF075097]	4249.5	3069.35	0.402774	0.690507	0.55969
CAPN9	NM_006615	ref|Homo sapiens calpain 9 (CAPN9), transcript variant 1, mRNA [NM_006615]	3715.11	1954.5	0.402617	0.476049	0.397695
SUCLG2	NM_003848	ref|Homo sapiens succinate-CoA ligase, GDP-forming, beta subunit (SUCLG2), mRNA [NM_003848]	5416.5	1661	0.402462	0.0719518	2.22557e-08
THC2637613	THC2637613	gb|BE617924 601442142T1 NIH_MGC_65 Homo sapiens cDNA clone IMAGE:3846106 3', mRNA sequence [BE617924]	4298.67	1602.5	0.402222	0.61172	0.510842
NOG	NM_005450	ref|Homo sapiens noggin (NOG), mRNA [NM_005450]	4462.65	554.182	0.402174	0.0729868	3.58368e-08
PRO2266	NR_002767	ref|Homo sapiens hypothetical protein PRO2266 (PRO2266) on chromosome 6 [NR_002767]	3726.4	407.5	0.402078	0.144686	0.00545312
ITIH5	NM_001001851	ref|Homo sapiens inter-alpha (globulin) inhibitor H5 (ITIH5), transcript variant 3, mRNA [NM_001001851]	3638.66	1808.46	0.402028	0.619973	0.516687
ENST00000370378	ENST00000370378	gb|Homo sapiens unknown protein mRNA, partial cds. [AF017090]	4896.91	3047.39	0.402002	0.244376	0.0999666
ARRDC4	NM_183376	ref|Homo sapiens arrestin domain containing 4 (ARRDC4), mRNA [NM_183376]	4081.84	392.137	0.401768	0.0717867	2.1847e-08
MYF5	NM_005593	ref|Homo sapiens myogenic factor 5 (MYF5), mRNA [NM_005593]	4792.89	436.5	0.40149	0.2937	0.171624
CB123670	CB123670	gb|K-EST0172083 L12JSHC0 Homo sapiens cDNA clone L12JSHC0-2-D12 5', mRNA sequence [CB123670]	3843.25	3348	0.401426	0.071616	2.0794e-08
PLCXD2	NM_153268	ref|Homo sapiens phosphatidylinositol-specific phospholipase C, X domain containing 2 (PLCXD2), mRNA [NM_153268]	4859.2	3098.61	0.401099	0.0722052	2.77636e-08
DCP2	NM_152624	ref|Homo sapiens DCP2 decapping enzyme homolog (S. cerevisiae) (DCP2), mRNA [NM_152624]	4666.97	1330.83	0.401086	0.0717834	2.30424e-08
U66046	U66046	gb|Homo sapiens clone 161455 breast expressed mRNA from chromosome X. [U66046]	3599.61	788.712	0.400853	0.203361	0.0487083
MAP3K3	NM_203351	ref|Homo sapiens mitogen-activated protein kinase kinase kinase 3 (MAP3K3), transcript variant 1, mRNA [NM_203351]	4145.62	839.797	0.400792	0.0715837	2.15686e-08
T66139	T66139	gb|yc77b03.s1 Soares infant brain 1NIB Homo sapiens cDNA clone IMAGE:21948 3', mRNA sequence [T66139]	4846.11	2988.5	0.400647	0.408609	0.326832
XR_019472	XR_019472	gb|PREDICTED: Homo sapiens similar to ribosomal protein L21 (LOC652328), mRNA [XR_019472]	3969.5	2453.35	0.400571	0.071557	2.16922e-08
AK092942	AK092942	gb|Homo sapiens cDNA FLJ35623 fis, clone SPLEN2010986. [AK092942]	5010.81	2277.07	0.400351	0.0896466	7.974e-06
CR598503	CR598503	gb|full-length cDNA clone CS0DF014YO17 of Fetal brain of Homo sapiens (human). [CR598503]	3905.94	2387.07	0.400221	0.0727416	3.75591e-08
RNF38	NM_194328	ref|Homo sapiens ring finger protein 38 (RNF38), transcript variant 2, mRNA [NM_194328]	4134.69	2710	0.400009	0.0716132	2.3278e-08
TNP1	NM_003284	ref|Homo sapiens transition protein 1 (during histone to protamine replacement) (TNP1), mRNA [NM_003284]	4883.85	2511.2	0.399927	0.573477	0.485569
CD164	NM_006016	ref|Homo sapiens CD164 molecule, sialomucin (CD164), mRNA [NM_006016]	5024.56	3706.97	0.39949	0.0715239	2.33146e-08
A_24_P931673	A_24_P931673	Unknown	4692.42	1477.57	0.399296	0.240541	0.0969164
TRPA1	NM_007332	ref|Homo sapiens transient receptor potential cation channel, subfamily A, member 1 (TRPA1), mRNA [NM_007332]	4047.39	4095.93	0.399088	0.233061	0.0868277
ZFAND3	NM_021943	ref|Homo sapiens zinc finger, AN1-type domain 3 (ZFAND3), mRNA [NM_021943]	5620.67	2555.25	0.39904	0.0717546	2.67959e-08
CEACAM1	NM_001712	ref|Homo sapiens carcinoembryonic antigen-related cell adhesion molecule 1 (biliary glycoprotein) (CEACAM1), transcript variant 1, mRNA [NM_001712]	4590.42	949.573	0.399033	0.133904	0.00288261
AW966028	AW966028	gb|EST378101 MAGE resequences, MAGI Homo sapiens cDNA, mRNA sequence [AW966028]	4515.14	2358.01	0.398887	0.562323	0.478104
BQ339228	BQ339228	gb|BQ339228 MR0-NN0190-281000-202-f11 NN0190 Homo sapiens cDNA, mRNA sequence [BQ339228]	3905.5	2094	0.398867	0.638922	0.532443
FAM82A	NM_144713	ref|Homo sapiens family with sequence similarity 82, member A (FAM82A), mRNA [NM_144713]	4794.61	1962.04	0.398728	0.0757518	1.41258e-07
THC2723931	THC2723931	Unknown	5339.97	3523.24	0.398515	0.104926	0.000145827
RPL28	NM_000991	ref|Homo sapiens ribosomal protein L28 (RPL28), mRNA [NM_000991]	5226.67	2680.5	0.398484	0.0716083	2.62506e-08
PLEKHH2	NM_172069	ref|Homo sapiens pleckstrin homology domain containing, family H (with MyTH4 domain) member 2 (PLEKHH2), mRNA [NM_172069]	4834.42	3934.43	0.398114	0.144721	0.00594295
CAB39L	NM_030925	ref|Homo sapiens calcium binding protein 39-like (CAB39L), transcript variant 1, mRNA [NM_030925]	4551.65	341.12	0.39776	0.0724447	4.00714e-08
ZBTB5	NM_014872	ref|Homo sapiens zinc finger and BTB domain containing 5 (ZBTB5), mRNA [NM_014872]	3575.98	2753.91	0.397753	0.0714378	2.57952e-08
CDK2	NM_001798	ref|Homo sapiens cyclin-dependent kinase 2 (CDK2), transcript variant 1, mRNA [NM_001798]	5556	1727	0.397684	0.0762806	1.85375e-07
LOC100128993	XM_001715896	ref|PREDICTED: Homo sapiens similar to hCG2036572 (LOC100128993), mRNA [XM_001715896]	3828	744.326	0.397576	0.11286	0.000427121
AK022024	AK022024	gb|Homo sapiens cDNA FLJ11962 fis, clone HEMBB1001047. [AK022024]	5059.5	429	0.397398	0.548265	0.468557
HSDL1	NM_031463	ref|Homo sapiens hydroxysteroid dehydrogenase like 1 (HSDL1), mRNA [NM_031463]	3818.46	4037.41	0.397275	0.0729187	5.08839e-08
LIPG	NM_006033	ref|Homo sapiens lipase, endothelial (LIPG), mRNA [NM_006033]	5317	4110.46	0.39716	0.0943994	2.58518e-05
ATP6V0E1	NM_003945	ref|Homo sapiens ATPase, H+ transporting, lysosomal 9kDa, V0 subunit e1 (ATP6V0E1), mRNA [NM_003945]	4883.56	1837.03	0.396954	0.0713863	2.68777e-08
NUP210	NM_024923	ref|Homo sapiens nucleoporin 210kDa (NUP210), mRNA [NM_024923]	5089.54	3318.68	0.396843	0.208677	0.0572097
CXCL12	NM_199168	ref|Homo sapiens chemokine (C-X-C motif) ligand 12 (stromal cell-derived factor 1) (CXCL12), transcript variant 1, mRNA [NM_199168]	4387.58	1316.59	0.396726	0.0713758	2.72464e-08
PAFAH2	NM_000437	ref|Homo sapiens platelet-activating factor acetylhydrolase 2, 40kDa (PAFAH2), mRNA [NM_000437]	4248.07	1103.72	0.396521	0.0720543	3.73203e-08
THC2545454	THC2545454	Unknown	5301.93	1154.79	0.396323	0.0743803	9.9122e-08
LYCAT	NM_182551	ref|Homo sapiens lysocardiolipin acyltransferase (LYCAT), transcript variant 1, mRNA [NM_182551]	3640.63	4022.64	0.396303	0.0713921	2.83911e-08
A_24_P934861	A_24_P934861	Unknown	3587.42	1177.43	0.39616	0.612866	0.518017
C19orf30	AB058893	gb|Homo sapiens PGSF1 mRNA for pituitary gland specific factor 1b, complete cds. [AB058893]	4095.09	927.614	0.395928	0.195643	0.0429983
ENST00000361534	ENST00000361534	ens|Quinone oxidoreductase-like 1 (EC 1.-.-.-) (QOH-1) (Zeta-crystallin homolog) (4P11). [Source:Uniprot/SWISSPROT;Acc:O95825] [ENST00000361534]	5164.81	4081.13	0.395875	0.0739648	8.68864e-08
THC2549728	THC2549728	thc|Q9CYT0_MOUSE (Q9CYT0) 10, 11 days embryo whole body cDNA, RIKEN full-length enriched library, clone:2810455A09 product:transmembrane 4 superfamily member 9, full insert sequence, partial (36%) [THC2549728]	5633.05	2665.52	0.395638	0.0773172	3.10306e-07
ARMCX3	NM_016607	ref|Homo sapiens armadillo repeat containing, X-linked 3 (ARMCX3), transcript variant 1, mRNA [NM_016607]	5047.5	1125.65	0.395478	0.0719648	3.89751e-08
COL11A1	NM_080629	ref|Homo sapiens collagen, type XI, alpha 1 (COL11A1), transcript variant B, mRNA [NM_080629]	3905.13	1272.5	0.39541	0.0713418	2.98224e-08
SMEK2	NM_020463	ref|Homo sapiens SMEK homolog 2, suppressor of mek1 (Dictyostelium) (SMEK2), transcript variant 2, mRNA [NM_020463]	4846.56	3090.97	0.394989	0.0714574	3.24629e-08
THC2537219	THC2537219	thc|Q6ATL9_ORYSA (Q6ATL9) Expressed protein, partial (13%) [THC2537219]	3639.58	2761.43	0.39498	0.0720696	4.24042e-08
C6orf70	NM_018341	ref|Homo sapiens chromosome 6 open reading frame 70 (C6orf70), mRNA [NM_018341]	4312.19	2270.01	0.394935	0.0713761	3.1451e-08
A_24_P32715	A_24_P32715	Unknown	4132.82	333.729	0.394724	0.0714217	3.26357e-08
NSBP1	NM_030763	ref|Homo sapiens nucleosomal binding protein 1 (NSBP1), mRNA [NM_030763]	3638.42	1177.43	0.394675	0.0924767	1.97385e-05
ZNF264	NM_003417	ref|Homo sapiens zinc finger protein 264 (ZNF264), mRNA [NM_003417]	5288.89	1103.66	0.39467	0.0722465	4.68608e-08
CK430712	CK430712	gb|oj52h05.y1 Human lacrimal gland, unamplified: oj Homo sapiens cDNA clone oj52h05 5', mRNA sequence [CK430712]	3764.58	737.427	0.394537	0.133171	0.00305027
FAM105A	NM_019018	ref|Homo sapiens family with sequence similarity 105, member A (FAM105A), mRNA [NM_019018]	4478.22	3289.41	0.394471	0.120459	0.00105756
ADRB2	NM_000024	ref|Homo sapiens adrenergic, beta-2-, receptor, surface (ADRB2), mRNA [NM_000024]	3894.8	3847.44	0.393325	0.0794281	7.34702e-07
C6orf108	NM_006443	ref|Homo sapiens chromosome 6 open reading frame 108 (C6orf108), transcript variant 1, mRNA [NM_006443]	4133.53	1022.96	0.393273	0.0712158	3.34647e-08
HSPA12B	NM_052970	ref|Homo sapiens heat shock 70kD protein 12B (HSPA12B), mRNA [NM_052970]	5491.58	854.427	0.393062	0.624152	0.528856
ENST00000322487	ENST00000322487	ref|PREDICTED: Homo sapiens similar to zinc finger protein 91 (LOC730087), mRNA [XM_001726947]	3803	979.455	0.392951	0.0726017	6.21785e-08
SSR3	NM_007107	ref|Homo sapiens signal sequence receptor, gamma (translocon-associated protein gamma) (SSR3), mRNA [NM_007107]	5202.38	4015.07	0.392884	0.071197	3.42351e-08
THC2655314	THC2655314	Unknown	4604.58	2849.43	0.392764	0.28451	0.167435
THSD7A	NM_015204	ref|Homo sapiens thrombospondin, type I, domain containing 7A (THSD7A), mRNA [NM_015204]	4745.42	3868.57	0.392703	0.261098	0.13257
ATP7A	L06133	gb|Human putative Cu++-transporting P-type ATPase mRNA, complete cds. [L06133]	5202.37	3487.4	0.392599	0.07339	8.8202e-08
THC2680667	THC2680667	thc|Q9BVX4_HUMAN (Q9BVX4) MGC5566 protein, partial (23%) [THC2680667]	3803.42	1316.57	0.392553	0.166386	0.0183098
ADAMTS14	NM_139155	ref|Homo sapiens ADAM metallopeptidase with thrombospondin type 1 motif, 14 (ADAMTS14), transcript variant 1, mRNA [NM_139155]	5392.25	2790.34	0.392528	0.0718556	4.68867e-08
tAKR	AB037902	gb|Homo sapiens truncated AKR mRNA for truncated aldo-keto reductase type A, complete cds. [AB037902]	4983.92	825.208	0.392515	0.6172	0.524802
MTMR6	NM_004685	ref|Homo sapiens myotubularin related protein 6 (MTMR6), mRNA [NM_004685]	3588.58	2746.57	0.392445	0.0727031	6.74195e-08
THC2679232	THC2679232	Unknown	5619.5	1675.5	0.391974	0.157061	0.0125712
GRIA4	NM_000829	ref|Homo sapiens glutamate receptor, ionotrophic, AMPA 4 (GRIA4), transcript variant 1, mRNA [NM_000829]	3562.5	1837.35	0.391914	0.195995	0.0455419
C20orf72	NM_052865	ref|Homo sapiens chromosome 20 open reading frame 72 (C20orf72), mRNA [NM_052865]	4235.49	1345.6	0.391858	0.0712695	3.83554e-08
KIAA1529	NM_020893	ref|Homo sapiens KIAA1529 (KIAA1529), mRNA [NM_020893]	4693.5	2827.35	0.391653	0.1046	0.000180907
KIAA0746	NM_015187	ref|Homo sapiens KIAA0746 protein (KIAA0746), mRNA [NM_015187]	4630.85	3582.5	0.391435	0.0732734	9.18686e-08
ALB	NM_000477	ref|Homo sapiens albumin (ALB), mRNA [NM_000477]	4299.5	2262.5	0.391424	0.276453	0.156811
HIP1	AK094866	gb|Homo sapiens cDNA FLJ37547 fis, clone BRCAN2027513. [AK094866]	5110.5	429	0.391228	0.324497	0.227956
ERMAP	NM_001017922	ref|Homo sapiens erythroblast membrane-associated protein (Scianna blood group) (ERMAP), transcript variant 1, mRNA [NM_001017922]	5428.5	1287	0.391024	0.200576	0.0512359
AK130038	AK130038	gb|Homo sapiens cDNA FLJ26528 fis, clone KDN08653. [AK130038]	4604.68	1617.2	0.390308	0.624129	0.531732
AK128396	AK128396	gb|Homo sapiens cDNA FLJ46539 fis, clone THYMU3037836. [AK128396]	4414	2651.07	0.390244	0.0721631	6.38006e-08
PDPN	NM_006474	ref|Homo sapiens podoplanin (PDPN), transcript variant 1, mRNA [NM_006474]	4704	297	0.390075	0.614938	0.525864
CYB5B	NM_030579	ref|Homo sapiens cytochrome b5 type B (outer mitochondrial membrane) (CYB5B), nuclear gene encoding mitochondrial protein, mRNA [NM_030579]	4820.72	3150.33	0.389967	0.0711619	4.25318e-08
ARMCX3	NM_016607	ref|Homo sapiens armadillo repeat containing, X-linked 3 (ARMCX3), transcript variant 1, mRNA [NM_016607]	5238.25	927.627	0.389945	0.072013	6.13166e-08
KLHL8	NM_020803	ref|Homo sapiens kelch-like 8 (Drosophila) (KLHL8), mRNA [NM_020803]	5151.3	3134.85	0.389926	0.0713637	4.65724e-08
DOPEY1	AL162056	gb|Homo sapiens mRNA; cDNA DKFZp761N1024 (from clone DKFZp761N1024); partial cds. [AL162056]	5506.1	2973.61	0.389902	0.140011	0.00535606
CR592318	CR592318	gb|full-length cDNA clone CS0DC003YI17 of Neuroblastoma Cot 25-normalized of Homo sapiens (human). [CR592318]	4388.44	2314.03	0.38971	0.071954	6.09161e-08
UEVLD	NM_001040697	ref|Homo sapiens UEV and lactate/malate dehyrogenase domains (UEVLD), transcript variant 1, mRNA [NM_001040697]	3777.7	1213.9	0.389327	0.0710736	4.30642e-08
SMC4	AK002200	gb|Homo sapiens cDNA FLJ11338 fis, clone PLACE1010720, highly similar to Homo sapiens mRNA for chromosome-associated polypeptide-C. [AK002200]	5225.7	1110.9	0.389011	0.0797097	1.05899e-06
JSRP1	NM_144616	ref|Homo sapiens junctional sarcoplasmic reticulum protein 1 (JSRP1), mRNA [NM_144616]	3804.45	3061.58	0.388892	0.670585	0.561963
ENST00000400231	ENST00000400231	gb|AGENCOURT_7904751 NIH_MGC_82 Homo sapiens cDNA clone IMAGE:6105895 5', mRNA sequence [BQ428696]	5289.12	502.525	0.388558	0.626643	0.535216
HERC4	AY650034	gb|Homo sapiens HECT and RCC1 containing protein 4 isoform 4 (HERC4) mRNA, complete cds, alternatively spliced. [AY650034]	5405.61	3310.7	0.388556	0.151318	0.0102345
HLA-DRB6	NR_001298	ref|Homo sapiens major histocompatibility complex, class II, DR beta 6 (pseudogene) (HLA-DRB6) on chromosome 6 [NR_001298]	4489.5	1727.35	0.388488	0.556765	0.485328
KIAA0372	ENST00000358746	ens|Tetratricopeptide repeat protein 37 (TPR repeat protein 37). [Source:Uniprot/SWISSPROT;Acc:Q6PGP7] [ENST00000358746]	4400.49	2116.22	0.388439	0.0710759	4.62569e-08
LOC148709	NR_002929	ref|Homo sapiens actin pseudogene (LOC148709) on chromosome 1 [NR_002929]	5417.2	2101.11	0.388407	0.0710008	4.48871e-08
ANGPT2	NM_001147	ref|Homo sapiens angiopoietin 2 (ANGPT2), transcript variant 1, mRNA [NM_001147]	4719.5	3311.35	0.388187	0.6847	0.570752
POLI	NM_007195	ref|Homo sapiens polymerase (DNA directed) iota (POLI), mRNA [NM_007195]	4095.3	1015.9	0.388155	0.0712862	5.18008e-08
KIF1B	NM_183416	ref|Homo sapiens kinesin family member 1B (KIF1B), transcript variant 2, mRNA [NM_183416]	4946	1125.54	0.387749	0.071295	5.36824e-08
MAP3K3	NM_203351	ref|Homo sapiens mitogen-activated protein kinase kinase kinase 3 (MAP3K3), transcript variant 1, mRNA [NM_203351]	4135.75	4000.78	0.387684	0.0713015	5.41102e-08
ZNF471	AB037817	gb|Homo sapiens mRNA for KIAA1396 protein, partial cds. [AB037817]	4669.33	3912.5	0.387657	0.123622	0.00171373
HHATL	NM_020707	ref|Homo sapiens hedgehog acyltransferase-like (HHATL), mRNA [NM_020707]	5456.05	3149.89	0.387403	0.191233	0.0427832
TMTC1	NM_175861	ref|Homo sapiens transmembrane and tetratricopeptide repeat containing 1 (TMTC1), mRNA [NM_175861]	3485.63	1045.04	0.387269	0.113307	0.000631121
ENST00000391517	ENST00000391517	ens|CDNA FLJ33356 fis, clone BRACE2005160. [Source:Uniprot/SPTREMBL;Acc:Q8NBE4] [ENST00000391517]	3739.58	1089.43	0.387241	0.317806	0.22304
ALPK1	NM_025144	ref|Homo sapiens alpha-kinase 1 (ALPK1), transcript variant 1, mRNA [NM_025144]	4542.37	3971.44	0.387223	0.0730554	1.15554e-07
PLEKHG1	NM_001029884	ref|Homo sapiens pleckstrin homology domain containing, family G (with RhoGef domain) member 1 (PLEKHG1), mRNA [NM_001029884]	4616.09	1331.39	0.387044	0.61904	0.531818
MKKS	NM_170784	ref|Homo sapiens McKusick-Kaufman syndrome (MKKS), transcript variant 2, mRNA [NM_170784]	5265.27	3289.12	0.386848	0.0780845	7.26209e-07
DHFRL1	NM_176815	ref|Homo sapiens dihydrofolate reductase-like 1 (DHFRL1), mRNA [NM_176815]	4705.23	1104.29	0.386743	0.109501	0.000412633
A_32_P79719	A_32_P79719	Unknown	4514.57	1140.7	0.386652	0.0709066	4.95329e-08
MAP7D2	NM_152780	ref|Homo sapiens MAP7 domain containing 2 (MAP7D2), mRNA [NM_152780]	4806.5	1397	0.38641	0.270185	0.152668
RHO	NM_000539	ref|Homo sapiens rhodopsin (RHO), mRNA [NM_000539]	3994.79	2291.76	0.386288	0.0711356	5.62598e-08
BEX4	NM_001080425	ref|Homo sapiens BEX family member 4 (BEX4), mRNA [NM_001080425]	4350.72	2438.36	0.386263	0.096943	6.76429e-05
BC032036	BC032036	gb|Homo sapiens cDNA clone IMAGE:4819678. [BC032036]	5494.42	3523.57	0.386178	0.646044	0.550001
THC2637849	THC2637849	Unknown	3766.5	2790.5	0.386061	0.113444	0.000666306
XR_019072	XR_019072	gb|PREDICTED: Homo sapiens similar to Actin, cytoplasmic 2 (Gamma-actin) (LOC391741), mRNA [XR_019072]	3754.08	1829.6	0.386053	0.0761695	4.01303e-07
AL080134	AL080134	gb|Homo sapiens mRNA; cDNA DKFZp434G043 (from clone DKFZp434G043). [AL080134]	5265.5	3362.5	0.386018	0.196394	0.0493532
AW994273	AW994273	gb|RC3-BN0036-170300-013-h02 BN0036 Homo sapiens cDNA, mRNA sequence [AW994273]	4464.55	1991.03	0.385998	0.0710637	5.58149e-08
AF086547	AF086547	gb|Homo sapiens full length insert cDNA clone ZE12B03. [AF086547]	3615	3670.54	0.38592	0.591326	0.513991
BU685299	BU685299	gb|UI-CF-DU1-aav-k-21-0-UI.s2 UI-CF-DU1 Homo sapiens cDNA clone UI-CF-DU1-aav-k-21-0-UI 3', mRNA sequence [BU685299]	5228.09	4117.61	0.38567	0.0928024	3.24121e-05
THC2549857	THC2549857	Unknown	5202.11	3428.5	0.385598	0.662699	0.560661
PRUNE2	NM_015225	ref|Homo sapiens prune homolog 2 (Drosophila) (PRUNE2), transcript variant 1, mRNA [NM_015225]	3879.89	1712.5	0.385426	0.0708978	5.43806e-08
THC2639372	THC2639372	Unknown	5415.6	443.24	0.385253	0.570625	0.499586
SMC5	NM_015110	ref|Homo sapiens structural maintenance of chromosomes 5 (SMC5), mRNA [NM_015110]	4821.33	3428.5	0.384964	0.141692	0.00658944
PPM1B	NM_001033557	ref|Homo sapiens protein phosphatase 1B (formerly 2C), magnesium-dependent, beta isoform (PPM1B), transcript variant 5, mRNA [NM_001033557]	5466.18	531.974	0.38492	0.0709007	5.66675e-08
FTL	NM_000146	ref|Homo sapiens ferritin, light polypeptide (FTL), mRNA [NM_000146]	4476.58	1793.43	0.384883	0.0708244	5.50054e-08
LOC100128008	AF131813	gb|Homo sapiens clone 24970 mRNA sequence. [AF131813]	5024.58	3941.57	0.384832	0.657293	0.558225
DKFZp313P036	BX537874	gb|Homo sapiens mRNA; cDNA DKFZp313P036 (from clone DKFZp313P036). [BX537874]	5606	788.455	0.38478	0.253309	0.12876
COL4A6	NM_033641	ref|Homo sapiens collagen, type IV, alpha 6 (COL4A6), transcript variant B, mRNA [NM_033641]	5595.71	3626.69	0.384777	0.071036	6.0726e-08
LOC100129858	AK095554	gb|Homo sapiens cDNA FLJ38235 fis, clone FCBBF2005428. [AK095554]	3523.41	861.818	0.384775	0.363811	0.290228
AT_nB_3	AT_nB_3		4807.5	2335.65	0.384752	0.319399	0.228354
SLC36A4	NM_152313	ref|Homo sapiens solute carrier family 36 (proton/amino acid symporter), member 4 (SLC36A4), mRNA [NM_152313]	3917.57	1060.29	0.384628	0.0708542	5.68465e-08
THC2737770	THC2737770	Unknown	3919.46	3215.96	0.384601	0.20483	0.0604275
A_24_P927015	A_24_P927015	Unknown	4935.5	3333	0.384459	0.677505	0.5704
LOC100127983	XM_001722571	gb|PREDICTED: Homo sapiens hypothetical protein LOC100127983 (LOC100127983), mRNA [XM_001722571]	5140.49	3318.65	0.384383	0.0722154	1.02225e-07
AK124741	AK124741	gb|Homo sapiens cDNA FLJ42751 fis, clone BRAWH3000491, moderately similar to 40S ribosomal protein S12. [AK124741]	4146.23	1220.64	0.383719	0.0707717	5.8961e-08
AI051172	AI051172	gb|AI051172 oy94a06.x1 Soares_fetal_liver_spleen_1NFLS_S1 Homo sapiens cDNA clone IMAGE:1673458 3' similar to SW:SSRG_RAT Q08013 TRANSLOCON-ASSOCIATED PROTEIN, GAMMA SUBUNIT ;, mRNA sequence [AI051172]	4615.94	934.855	0.383591	0.0846094	5.797e-06
A_24_P829882	A_24_P829882	Unknown	5290.33	2570.5	0.382892	0.449329	0.394135
C1orf85	NM_144580	ref|Homo sapiens chromosome 1 open reading frame 85 (C1orf85), mRNA [NM_144580]	3663.54	913.095	0.382666	0.0707267	6.28496e-08
A_24_P911482	A_24_P911482	Unknown	4261.04	2342.52	0.38257	0.665269	0.56525
RCOR3	NM_018254	ref|Homo sapiens REST corepressor 3 (RCOR3), mRNA [NM_018254]	4605.6	3875.51	0.382479	0.0708225	6.64451e-08
DTL	NM_016448	ref|Homo sapiens denticleless homolog (Drosophila) (DTL), mRNA [NM_016448]	3765.75	1617.37	0.382351	0.0708211	6.70792e-08
TRIM43	NM_138800	ref|Homo sapiens tripartite motif-containing 43 (TRIM43), mRNA [NM_138800]	3587.91	1793.39	0.381616	0.134552	0.00456559
NPAS4	NM_178864	ref|Homo sapiens neuronal PAS domain protein 4 (NPAS4), mRNA [NM_178864]	4288.42	4000.57	0.381594	0.688724	0.579538
GSTP1	NM_000852	ref|Homo sapiens glutathione S-transferase pi (GSTP1), mRNA [NM_000852]	3753.91	2797.93	0.381496	0.0706692	6.72639e-08
GOLGA6	NM_001038640	ref|Homo sapiens golgi autoantigen, golgin subfamily a, 6 (GOLGA6), mRNA [NM_001038640]	4438.14	788.151	0.381365	0.352753	0.279648
ZNF7	NM_003416	ref|Homo sapiens zinc finger protein 7 (ZNF7), mRNA [NM_003416]	4704.64	620.056	0.381298	0.0707308	7.01302e-08
MRPS6	NM_032476	ref|Homo sapiens mitochondrial ribosomal protein S6 (MRPS6), nuclear gene encoding mitochondrial protein, mRNA [NM_032476]	5224.79	495.194	0.381154	0.0706541	6.86583e-08
BI024548	BI024548	gb|BI024548 PM3-MT0205-300101-005-f07 MT0205 Homo sapiens cDNA, mRNA sequence [BI024548]	5176.62	3090.96	0.380596	0.155341	0.0142825
FAM98A	NM_015475	ref|Homo sapiens family with sequence similarity 98, member A (FAM98A), mRNA [NM_015475]	4780.2	268.377	0.38051	0.0706718	7.27753e-08
BF923810	BF923810	gb|BF923810 MR4-NT0141-241100-201-g01 NT0141 Homo sapiens cDNA, mRNA sequence [BF923810]	4666.5	905.648	0.380421	0.493023	0.440347
UBR3	NM_172070	ref|Homo sapiens ubiquitin protein ligase E3 component n-recognin 3 (UBR3), mRNA [NM_172070]	5493.13	2087.29	0.380203	0.0745418	3.38701e-07
CDKN2B	NM_078487	ref|Homo sapiens cyclin-dependent kinase inhibitor 2B (p15, inhibits CDK4) (CDKN2B), transcript variant 2, mRNA [NM_078487]	5468.58	3259.57	0.380101	0.498831	0.44607
AK024898	AK024898	gb|Homo sapiens cDNA: FLJ21245 fis, clone COL01184. [AK024898]	4363.52	2900.85	0.379617	0.07206	1.37865e-07
THC2633438	THC2633438	thc|ALU5_HUMAN (P39192) Alu subfamily SC sequence contamination warning entry, partial (9%) [THC2633438]	4046.67	3758.5	0.379489	0.184371	0.0395622
ZNF99	NM_001080409	ref|Homo sapiens zinc finger protein 99 (ZNF99), mRNA [NM_001080409]	3884.14	3208.4	0.379456	0.0952575	6.79135e-05
PCGF3	NM_006315	ref|Homo sapiens polycomb group ring finger 3 (PCGF3), mRNA [NM_006315]	5314.43	1382.33	0.379258	0.070611	7.82608e-08
THC2755433	THC2755433	Unknown	5034.58	898.427	0.378685	0.235915	0.108454
AA579646	AA579646	gb|AA579646 nm79h04.s1 NCI_CGAP_Co9 Homo sapiens cDNA clone IMAGE:1074487 3', mRNA sequence [AA579646]	3753.58	2636.57	0.378501	0.333513	0.256421
AK022228	AK022228	gb|Homo sapiens cDNA FLJ12166 fis, clone MAMMA1000616. [AK022228]	5595.42	2922.43	0.378482	0.189408	0.0456914
KIAA1370	NM_019600	ref|Homo sapiens KIAA1370 (KIAA1370), mRNA [NM_019600]	3677.37	2240.36	0.378441	0.0709626	9.66237e-08
BX103476	BX103476	gb|BX103476 NCI_CGAP_Lu5 Homo sapiens cDNA clone IMAGp998C053946, mRNA sequence [BX103476]	5595.42	3142.43	0.37827	0.106309	0.000373392
MATN2	NM_030583	ref|Homo sapiens matrilin 2 (MATN2), transcript variant 2, mRNA [NM_030583]	4401	2306.5	0.378099	0.0705233	8.26062e-08
DDX52	NM_152300	ref|Homo sapiens DEAD (Asp-Glu-Ala-Asp) box polypeptide 52 (DDX52), transcript variant 2, mRNA [NM_152300]	4209.73	1038.02	0.378072	0.070524	8.28113e-08
TDGF1	NM_003212	ref|Homo sapiens teratocarcinoma-derived growth factor 1 (TDGF1), mRNA [NM_003212]	4844.96	2255.32	0.378011	0.438219	0.388353
ARL13B	NM_182896	ref|Homo sapiens ADP-ribosylation factor-like 13B (ARL13B), transcript variant 1, mRNA [NM_182896]	4770.11	3164.5	0.377985	0.0745055	3.91077e-07
AF038194	AF038194	gb|Homo sapiens clone 23821 mRNA sequence. [AF038194]	5468.42	2819.57	0.377961	0.0893287	2.32517e-05
BC041007	BC041007	gb|Homo sapiens cDNA clone IMAGE:5277868. [BC041007]	4184.39	1169.93	0.377785	0.425122	0.37419
C9orf4	NM_014334	ref|Homo sapiens chromosome 9 open reading frame 4 (C9orf4), mRNA [NM_014334]	5417.18	3288.74	0.377779	0.230867	0.101768
DCBLD2	NM_080927	ref|Homo sapiens discoidin, CUB and LCCL domain containing 2 (DCBLD2), mRNA [NM_080927]	3932.56	4030.03	0.377768	0.0705755	8.66647e-08
CXCL12	NM_199168	ref|Homo sapiens chemokine (C-X-C motif) ligand 12 (stromal cell-derived factor 1) (CXCL12), transcript variant 1, mRNA [NM_199168]	4095.44	1206.53	0.377733	0.0704988	8.41464e-08
U25029	U25029	gb|Human glucocorticoid receptor alpha mRNA, variant 3' UTR. [U25029]	3980.91	1125.93	0.377699	0.0739627	3.27972e-07
COL1A2	NM_000089	ref|Homo sapiens collagen, type I, alpha 2 (COL1A2), mRNA [NM_000089]	4006.5	1258	0.377628	0.0704934	8.46478e-08
C15orf33	NM_152647	ref|Homo sapiens chromosome 15 open reading frame 33 (C15orf33), mRNA [NM_152647]	5303.24	2724.19	0.377587	0.191316	0.0484236
AK129547	AK129547	gb|Homo sapiens cDNA FLJ26036 fis, clone PRS00145. [AK129547]	4872.5	4029.65	0.377481	0.0895806	2.51031e-05
TNFRSF11B	NM_002546	ref|Homo sapiens tumor necrosis factor receptor superfamily, member 11b (osteoprotegerin) (TNFRSF11B), mRNA [NM_002546]	3715.17	1910.87	0.377256	0.0706396	9.26547e-08
THC2565608	THC2565608	Unknown	3917.63	898.64	0.376983	0.0708874	1.04885e-07
SP100	L79986	gb|Homo sapiens nuclear autoantigen mRNA, partial cds; alternatively spliced. [L79986]	4833.75	3039.64	0.37696	0.0707721	1.00183e-07
LOC389833	NM_001033515	ref|Homo sapiens similar to hypothetical protein MGC27019 (LOC389833), mRNA [NM_001033515]	4845.9	3076.26	0.37681	0.18868	0.0458159
VLDLR	NM_003383	ref|Homo sapiens very low density lipoprotein receptor (VLDLR), transcript variant 1, mRNA [NM_003383]	4374.31	898.519	0.376791	0.0741805	3.78673e-07
IMPACT	NM_018439	ref|Homo sapiens Impact homolog (mouse) (IMPACT), mRNA [NM_018439]	4642.74	2563.27	0.376639	0.0705391	9.32352e-08
HOXD10	NM_002148	ref|Homo sapiens homeobox D10 (HOXD10), mRNA [NM_002148]	4122.33	2834.5	0.376588	0.214167	0.0786823
A_32_P132883	A_32_P132883	Unknown	3560.45	898.643	0.376129	0.0775662	1.24001e-06
LOC645904	XM_928876	gb|PREDICTED: Homo sapiens similar to MAD1 mitotic arrest deficient-like 1 (yeast) (LOC645904), mRNA [XM_928876]	4082.33	788.5	0.375978	0.255788	0.141595
RP4-747L4.3	BC007072	gb|Homo sapiens hypothetical protein MGC12538, mRNA (cDNA clone MGC:12538 IMAGE:3839075), complete cds. [BC007072]	4805.65	282.682	0.375814	0.0738308	3.57674e-07
NARG2	NM_024611	ref|Homo sapiens NMDA receptor regulated 2 (NARG2), transcript variant 1, mRNA [NM_024611]	4642.6	2504.29	0.375526	0.0704518	9.80736e-08
PSORS1C1	NM_014068	ref|Homo sapiens psoriasis susceptibility 1 candidate 1 (PSORS1C1), mRNA [NM_014068]	3866.86	1455.71	0.375475	0.0937238	6.17072e-05
BG118529	BG118529	gb|602348464F1 NIH_MGC_90 Homo sapiens cDNA clone IMAGE:4443519 5', mRNA sequence [BG118529]	3778.12	1140.78	0.375225	0.0707816	1.15069e-07
THC2649581	THC2649581	gb|BU537617 AGENCOURT_10224860 NIH_MGC_126 Homo sapiens cDNA clone IMAGE:6567892 5', mRNA sequence [BU537617]	4706.63	3069.36	0.37515	0.0725425	2.32294e-07
ROD1	NM_005156	ref|Homo sapiens ROD1 regulator of differentiation 1 (S. pombe) (ROD1), mRNA [NM_005156]	5556.75	2211	0.375044	0.0704934	1.03614e-07
GARNL3	NM_032293	ref|Homo sapiens GTPase activating Rap/RanGAP domain-like 3 (GARNL3), mRNA [NM_032293]	4603.24	1426.34	0.374909	0.14364	0.00905271
CALCOCO1	NM_020898	ref|Homo sapiens calcium binding and coiled-coil domain 1 (CALCOCO1), mRNA [NM_020898]	5112	1851.72	0.374845	0.070865	1.22609e-07
OLIG2	NM_005806	ref|Homo sapiens oligodendrocyte lineage transcription factor 2 (OLIG2), mRNA [NM_005806]	4806.42	1059.57	0.374813	0.187795	0.0459485
THC2779319	THC2779319	Unknown	4008.42	3135.43	0.374702	0.239832	0.118204
PAPPA	NM_002581	ref|Homo sapiens pregnancy-associated plasma protein A, pappalysin 1 (PAPPA), mRNA [NM_002581]	5227.3	3135.33	0.374583	0.0950972	8.184e-05
FNDC1	NM_032532	ref|Homo sapiens fibronectin type III domain containing 1 (FNDC1), mRNA [NM_032532]	5163.58	3054.43	0.374569	0.337867	0.267591
TTLL4	NM_014640	ref|Homo sapiens tubulin tyrosine ligase-like family, member 4 (TTLL4), mRNA [NM_014640]	4502.42	1851.57	0.374549	0.0713453	1.52258e-07
C9orf64	NM_032307	ref|Homo sapiens chromosome 9 open reading frame 64 (C9orf64), mRNA [NM_032307]	3741.42	2805.43	0.374416	0.0710158	1.34729e-07
ZNF146	NM_007145	ref|Homo sapiens zinc finger protein 146 (ZNF146), transcript variant 1, mRNA [NM_007145]	5481.42	3105.57	0.374298	0.0704151	1.06315e-07
LOC348761	BC047542	gb|Homo sapiens hypothetical protein LOC348761, mRNA (cDNA clone IMAGE:5298419). [BC047542]	5049.11	2724.5	0.374231	0.670233	0.576599
MTHFD2L	NM_001004346	ref|Homo sapiens methylenetetrahydrofolate dehydrogenase (NADP+ dependent) 2-like (MTHFD2L), mRNA [NM_001004346]	3725.61	730.265	0.37411	0.0817125	4.68631e-06
A_24_P749042	A_24_P749042	Unknown	4361.32	392.622	0.3737	0.0704082	1.11066e-07
USP40	NM_018218	ref|Homo sapiens ubiquitin specific peptidase 40 (USP40), mRNA [NM_018218]	5315.7	2629.1	0.373658	0.0705535	1.18309e-07
INPP5D	NM_001017915	ref|Homo sapiens inositol polyphosphate-5-phosphatase, 145kDa (INPP5D), transcript variant 1, mRNA [NM_001017915]	4717.67	1316.82	0.373505	0.289648	0.19722
DDX20	NM_007204	ref|Homo sapiens DEAD (Asp-Glu-Ala-Asp) box polypeptide 20 (DDX20), mRNA [NM_007204]	4095.07	898.507	0.373165	0.0703081	1.11095e-07
RBPJ	NM_203284	ref|Homo sapiens recombination signal binding protein for immunoglobulin kappa J region (RBPJ), transcript variant 4, mRNA [NM_203284]	5429.79	2166.81	0.373162	0.0703335	1.12302e-07
DTL	NM_016448	ref|Homo sapiens denticleless homolog (Drosophila) (DTL), mRNA [NM_016448]	3498.56	1067.47	0.373162	0.0704391	1.17304e-07
A_24_P298886	A_24_P298886	Unknown	3676.27	890.851	0.373142	0.0705932	1.25157e-07
ENST00000281133	ENST00000281133	ens|Very putative BLYM-1 proto-oncogene. [Source:Uniprot/SWISSPROT;Acc:P01124] [ENST00000281133]	3599.81	1023.43	0.373135	0.638867	0.559182
THC2731029	THC2731029	Unknown	5454.11	1345.5	0.372758	0.0726541	2.88854e-07
FAM59A	NM_022751	ref|Homo sapiens family with sequence similarity 59, member A (FAM59A), mRNA [NM_022751]	4996.89	2137.2	0.372357	0.503176	0.459291
THC2669961	THC2669961	Unknown	5124.5	1521.5	0.372331	0.0721257	2.43996e-07
SNF1LK	NM_173354	ref|Homo sapiens SNF1-like kinase (SNF1LK), mRNA [NM_173354]	4348.95	913.096	0.37219	0.0702824	1.18602e-07
TCTN1	BC030993	gb|Homo sapiens tectonic family member 1, mRNA (cDNA clone IMAGE:4556434), partial cds. [BC030993]	4070.87	2365.02	0.372073	0.0857176	1.42038e-05
BC040150	BC040150	gb|Homo sapiens cDNA clone IMAGE:5109562, **** WARNING: chimeric clone ****. [BC040150]	3562.53	2233.04	0.371925	0.484524	0.44272
USP14	AK098497	gb|Homo sapiens cDNA FLJ25631 fis, clone STM03742. [AK098497]	3612.3	736.746	0.371911	0.070428	1.28675e-07
GOLPH3L	NM_018178	ref|Homo sapiens golgi phosphoprotein 3-like (GOLPH3L), mRNA [NM_018178]	4985.7	2526.57	0.371662	0.07032	1.25504e-07
FLJ12331	AK022393	gb|Homo sapiens cDNA FLJ12331 fis, clone MAMMA1002170, moderately similar to 40S RIBOSOMAL PROTEIN S2. [AK022393]	4096.56	2629.33	0.371634	0.0762115	1.08069e-06
HES2	NM_019089	ref|Homo sapiens hairy and enhancer of split 2 (Drosophila) (HES2), mRNA [NM_019089]	5404.5	2827	0.371449	0.281527	0.187033
SAT1	NM_002970	ref|Homo sapiens spermidine/spermine N1-acetyltransferase 1 (SAT1), mRNA [NM_002970]	5402.71	832.667	0.371294	0.0702093	1.23397e-07
COL29A1	NM_153264	ref|Homo sapiens collagen, type XXIX, alpha 1 (COL29A1), mRNA [NM_153264]	4896.58	2753.57	0.371103	0.221115	0.0932838
MEG3	AK098378	gb|Homo sapiens cDNA FLJ25512 fis, clone CBR06118. [AK098378]	5506.09	2607.07	0.370513	0.0759509	1.06995e-06
TBC1D24	BX648283	gb|Homo sapiens mRNA; cDNA DKFZp686J0866 (from clone DKFZp686J0866). [BX648283]	4465.53	3428.72	0.370432	0.0703456	1.39515e-07
U69195	U69195	gb|U69195 Soares infant brain 1NIB Homo sapiens cDNA clone 32996, mRNA sequence [U69195]	5238.44	1338.48	0.370112	0.0703182	1.4143e-07
TES	NM_152829	ref|Homo sapiens testis derived transcript (3 LIM domains) (TES), transcript variant 2, mRNA [NM_152829]	4465.57	3560.61	0.370093	0.0724863	3.29582e-07
ENST00000329081	ENST00000329081	ens|Actin-like protein (Fragment). [Source:Uniprot/SPTREMBL;Acc:Q562Q0] [ENST00000329081]	3957	2680.54	0.370003	0.0701508	1.33192e-07
SLC13A5	NM_177550	ref|Homo sapiens solute carrier family 13 (sodium-dependent citrate transporter), member 5 (SLC13A5), mRNA [NM_177550]	4603.5	1470.5	0.369518	0.329752	0.262461
CCR2	NM_000647	ref|Homo sapiens chemokine (C-C motif) receptor 2 (CCR2), transcript variant A, mRNA [NM_000647]	4426.42	2203.57	0.369499	0.666521	0.579326
XRCC2	NM_005431	ref|Homo sapiens X-ray repair complementing defective repair in Chinese hamster cells 2 (XRCC2), mRNA [NM_005431]	3550.39	1726.78	0.369321	0.233266	0.113363
ACOT9	NM_001037171	ref|Homo sapiens acyl-CoA thioesterase 9 (ACOT9), transcript variant 1, mRNA [NM_001037171]	3714.01	766.391	0.369226	0.0701165	1.39504e-07
SLC7A10	NM_019849	ref|Homo sapiens solute carrier family 7, (neutral amino acid transporter, y+ system) member 10 (SLC7A10), mRNA [NM_019849]	3574.33	700.5	0.369115	0.667981	0.580548
THC2501618	THC2501618	thc|O51948_NEIGO (O51948) Outer membrane protein I precursor, partial (6%) [THC2534745]	3513.61	3905.44	0.369008	0.0701703	1.45034e-07
THC2710559	THC2710559	Unknown	3918.7	2277.21	0.368566	0.157932	0.0196114
THC2646425	THC2646425	Unknown	5544.37	2731.63	0.368564	0.0790958	3.1664e-06
CLEC2B	NM_005127	ref|Homo sapiens C-type lectin domain family 2, member B (CLEC2B), mRNA [NM_005127]	4249.11	2702.5	0.368495	0.0701845	1.51796e-07
ATP6V1A	NM_001690	ref|Homo sapiens ATPase, H+ transporting, lysosomal 70kDa, V1 subunit A (ATP6V1A), mRNA [NM_001690]	3702.58	2387.43	0.368366	0.0702203	1.55556e-07
LOC90246	AK023635	gb|Homo sapiens cDNA FLJ13573 fis, clone PLACE1008584. [AK023635]	5595.11	2775.5	0.368334	0.0780517	2.36894e-06
CSPG5	NM_006574	ref|Homo sapiens chondroitin sulfate proteoglycan 5 (neuroglycan C) (CSPG5), mRNA [NM_006574]	4158.58	1287.43	0.368295	0.119087	0.00198381
ADPRHL1	NM_199162	ref|Homo sapiens ADP-ribosylhydrolase like 1 (ADPRHL1), transcript variant 2, mRNA [NM_199162]	4847.09	4059.38	0.367687	0.070985	2.2214e-07
ZNF682	NM_033196	ref|Homo sapiens zinc finger protein 682 (ZNF682), transcript variant 1, mRNA [NM_033196]	4336	612.545	0.367666	0.465158	0.429287
EDNRB	NM_003991	ref|Homo sapiens endothelin receptor type B (EDNRB), transcript variant 2, mRNA [NM_003991]	4576.11	385.375	0.367534	0.330894	0.266685
BHLHB2	NM_003670	ref|Homo sapiens basic helix-loop-helix domain containing, class B, 2 (BHLHB2), mRNA [NM_003670]	5202.24	3472.33	0.367519	0.0700973	1.57996e-07
A_24_P101771	A_24_P101771	Unknown	4833.56	3098.51	0.367387	0.0700356	1.55676e-07
AL536879	AL536879	gb|AL536879 AL536879 Homo sapiens FETAL BRAIN Homo sapiens cDNA clone CS0DF020YM21 3-PRIME, mRNA sequence [AL536879]	5555.44	406.973	0.36734	0.0701978	1.6685e-07
A_32_P165163	A_32_P165163	Unknown	4262.72	3838.91	0.367224	0.598519	0.53951
AK127804	AK127804	gb|Homo sapiens cDNA FLJ45905 fis, clone OCBBF3026576. [AK127804]	4844.25	729.627	0.366976	0.0822891	8.2113e-06
RASD2	NM_014310	ref|Homo sapiens RASD family, member 2 (RASD2), mRNA [NM_014310]	3612.96	1294.58	0.366665	0.17988	0.0415115
EIF2C4	AB046787	gb|Homo sapiens mRNA for KIAA1567 protein, partial cds. [AB046787]	4921.45	1198.92	0.366656	0.137218	0.00753863
NGDN	NM_001042635	ref|Homo sapiens neuroguidin, EIF4E binding protein (NGDN), transcript variant 1, mRNA [NM_001042635]	4031.94	1096.35	0.366644	0.0700037	1.62771e-07
ZKSCAN5	NM_014569	ref|Homo sapiens zinc finger with KRAB and SCAN domains 5 (ZKSCAN5), transcript variant 1, mRNA [NM_014569]	4071.42	2673.43	0.366538	0.0709892	2.42639e-07
PBLD	NM_022129	ref|Homo sapiens phenazine biosynthesis-like protein domain containing (PBLD), transcript variant 1, mRNA [NM_022129]	5110.12	282.329	0.366334	0.072223	3.93126e-07
RNF121	NM_018320	ref|Homo sapiens ring finger protein 121 (RNF121), transcript variant 1, mRNA [NM_018320]	4704.44	268.306	0.366325	0.0703564	1.92226e-07
ATP11A	NM_015205	ref|Homo sapiens ATPase, class VI, type 11A (ATP11A), transcript variant 1, mRNA [NM_015205]	5074.44	2592.76	0.366311	0.0826961	9.44058e-06
LCE3E	NM_178435	ref|Homo sapiens late cornified envelope 3E (LCE3E), mRNA [NM_178435]	3726.68	744.539	0.36631	0.0701837	1.79592e-07
DPCR1	NM_080870	ref|Homo sapiens diffuse panbronchiolitis critical region 1 (DPCR1), mRNA [NM_080870]	3752.49	1565.78	0.365942	0.18546	0.0484777
CYP2J2	NM_000775	ref|Homo sapiens cytochrome P450, family 2, subfamily J, polypeptide 2 (CYP2J2), mRNA [NM_000775]	4958.17	355.477	0.365897	0.16459	0.0262108
E2F7	NM_203394	ref|Homo sapiens E2F transcription factor 7 (E2F7), mRNA [NM_203394]	4630.9	3567.79	0.365416	0.0699628	1.76045e-07
A_24_P940012	A_24_P940012	Unknown	4820.57	2738.84	0.365363	0.686989	0.594842
BCHE	NM_000055	ref|Homo sapiens butyrylcholinesterase (BCHE), mRNA [NM_000055]	3867.09	1543.61	0.365348	0.637227	0.566415
RHCE	NM_020485	ref|Homo sapiens Rh blood group, CcEe antigens (RHCE), transcript variant 1, mRNA [NM_020485]	5176.1	2856.47	0.36527	0.199269	0.0667957
THC2580935	THC2580935	thc|Q4S3Y8_TETNG (Q4S3Y8) Chromosome 20 SCAF14744, whole genome shotgun sequence. (Fragment), partial (23%) [THC2580935]	4439.41	2710.06	0.365265	0.0767723	1.95742e-06
ZNF737	BC015765	gb|Homo sapiens zinc finger protein 737, mRNA (cDNA clone IMAGE:4854518), **** WARNING: chimeric clone ****. [BC015765]	5164	3450.46	0.365224	0.107489	0.000679374
TSN	NM_004622	ref|Homo sapiens translin (TSN), mRNA [NM_004622]	4729.58	547.155	0.364983	0.0699992	1.84701e-07
AK096956	AK096956	gb|Homo sapiens cDNA FLJ39637 fis, clone SMINT2003003. [AK096956]	3700.17	1067.19	0.36474	0.152497	0.0167666
BQ447335	BQ447335	gb|BQ447335 UI-H-EU1-bad-l-04-0-UI.s1 NCI_CGAP_Ct1 Homo sapiens cDNA clone UI-H-EU1-bad-l-04-0-UI 3', mRNA sequence [BQ447335]	5290.11	2482.5	0.364462	0.23856	0.126573
RAC1	NM_198829	ref|Homo sapiens ras-related C3 botulinum toxin substrate 1 (rho family, small GTP binding protein Rac1) (RAC1), transcript variant Rac1c, mRNA [NM_198829]	4807.44	2321	0.364271	0.0699001	1.87516e-07
SSR1	NM_003144	ref|Homo sapiens signal sequence receptor, alpha (translocon-associated protein alpha) (SSR1), mRNA [NM_003144]	4058.44	2739.27	0.364208	0.0699402	1.91486e-07
TXNRD1	NM_003330	ref|Homo sapiens thioredoxin reductase 1 (TXNRD1), transcript variant 1, mRNA [NM_003330]	4959.72	1705.09	0.364017	0.0699288	1.93429e-07
CAP2	NM_006366	ref|Homo sapiens CAP, adenylate cyclase-associated protein, 2 (yeast) (CAP2), mRNA [NM_006366]	4221.68	561.041	0.363971	0.0698927	1.91336e-07
LOC126536	CR749400	gb|Homo sapiens mRNA; cDNA DKFZp686O2439 (from clone DKFZp686O2439). [CR749400]	5251.42	1418.89	0.363805	0.646811	0.573803
CR609843	CR609843	gb|full-length cDNA clone CS0DD006YM23 of Neuroblastoma Cot 50-normalized of Homo sapiens (human). [CR609843]	3551.06	3223.52	0.363724	0.0704036	2.38799e-07
ITGB1	NM_133376	ref|Homo sapiens integrin, beta 1 (fibronectin receptor, beta polypeptide, antigen CD29 includes MDF2, MSK12) (ITGB1), transcript variant 1E, mRNA [NM_133376]	4859.11	3230.5	0.363471	0.0698644	1.96595e-07
AI378923	AI378923	gb|AI378923 tc18c01.x1 Soares_NhHMPu_S1 Homo sapiens cDNA clone IMAGE:2064192 3' similar to contains Alu repetitive element;, mRNA sequence [AI378923]	3690.25	2218.72	0.363261	0.301079	0.227613
CNOT4	ENST00000315544	ens|CCR4-NOT transcription complex subunit 4 (EC 6.3.2.-) (E3 ubiquitin protein ligase CNOT4) (CCR4-associated factor 4) (Potential transcriptional repressor NOT4Hp). [Source:Uniprot/SWISSPROT;Acc:O95628] [ENST00000315544]	5505.99	2357.57	0.363045	0.0990655	0.000247634
TIGD6	NM_030953	ref|Homo sapiens tigger transposable element derived 6 (TIGD6), mRNA [NM_030953]	4565.5	1477.65	0.362785	0.0993119	0.000259206
ENST00000324414	ENST00000324414	gb|Homo sapiens hypothetical protein LOC375196, mRNA (cDNA clone IMAGE:4792618), partial cds. [BC030087]	4731.5	2702.5	0.362718	0.138406	0.0087755
CDH6	NM_004932	ref|Homo sapiens cadherin 6, type 2, K-cadherin (fetal kidney) (CDH6), mRNA [NM_004932]	4577.19	253.205	0.362617	0.0765029	2.13805e-06
LOC92270	NM_001017971	ref|Homo sapiens hypothetical protein LOC92270 (LOC92270), mRNA [NM_001017971]	5139.2	3890.35	0.362614	0.0881372	3.88533e-05
THC2603717	THC2603717	thc|Q8WNW4_PIG (Q8WNW4) Beta-catenin, partial (11%) [THC2603717]	3803.33	1140.5	0.362587	0.0698867	2.1233e-07
AIFM3	NM_001018060	ref|Homo sapiens apoptosis-inducing factor, mitochondrion-associated, 3 (AIFM3), nuclear gene encoding mitochondrial protein, transcript variant 2, mRNA [NM_001018060]	3612.58	1265.43	0.362394	0.640202	0.571352
SIGLEC6	NM_001245	ref|Homo sapiens sialic acid binding Ig-like lectin 6 (SIGLEC6), transcript variant 1, mRNA [NM_001245]	4476.63	1881.4	0.362281	0.655737	0.58062
CDKN2A	NM_058197	ref|Homo sapiens cyclin-dependent kinase inhibitor 2A (melanoma, p16, inhibits CDK4) (CDKN2A), transcript variant 3, mRNA [NM_058197]	3639.5	2776	0.362221	0.0704095	2.6825e-07
ZNF571	NM_016536	ref|Homo sapiens zinc finger protein 571 (ZNF571), mRNA [NM_016536]	5099.65	2210.87	0.36206	0.0776322	3.10442e-06
W04231	W04231	gb|W04231 za43e03.r1 Soares fetal liver spleen 1NFLS Homo sapiens cDNA clone IMAGE:295324 5', mRNA sequence [W04231]	3727.58	1903.43	0.361766	0.214125	0.0911224
A_32_P153410	A_32_P153410	Unknown	3561.58	825.427	0.361606	0.180664	0.0453341
THC2687042	THC2687042	thc|Q8YX09_ANASP (Q8YX09) Alr1410 protein, partial (10%) [THC2687042]	4399.51	854.833	0.361294	0.0814911	9.26986e-06
USP40	NM_018218	ref|Homo sapiens ubiquitin specific peptidase 40 (USP40), mRNA [NM_018218]	4845.58	2695.43	0.361277	0.0705691	3.06385e-07
CB136271	CB136271	gb|K-EST0188727 L14ChoiCK0 Homo sapiens cDNA clone L14ChoiCK0-21-D11 5', mRNA sequence [CB136271]	5403.67	1932.5	0.36122	0.135976	0.0078959
CELSR3	NM_001407	ref|Homo sapiens cadherin, EGF LAG seven-pass G-type receptor 3 (flamingo homolog, Drosophila) (CELSR3), mRNA [NM_001407]	5430.74	3238.09	0.360972	0.071433	4.34247e-07
PON1	NM_000446	ref|Homo sapiens paraoxonase 1 (PON1), mRNA [NM_000446]	5327.67	1874.12	0.360961	0.651688	0.579656
CRTAP	NM_006371	ref|Homo sapiens cartilage associated protein (CRTAP), mRNA [NM_006371]	4502.42	1632.04	0.360524	0.0806648	7.84349e-06
THC2574403	THC2574403	thc|Q5W093_HUMAN (Q5W093) Programmed cell death 11, complete [THC2560754]	4122	2643.68	0.360485	0.06974	2.35375e-07
ALOX5AP	NM_001629	ref|Homo sapiens arachidonate 5-lipoxygenase-activating protein (ALOX5AP), mRNA [NM_001629]	4326.09	3611.61	0.360469	0.0900287	6.22991e-05
A_24_P384411	A_24_P384411	Unknown	3613.5	1954.5	0.360461	0.0700094	2.62218e-07
EGR1	NM_001964	ref|Homo sapiens early growth response 1 (EGR1), mRNA [NM_001964]	5186.63	575.36	0.360113	0.0697943	2.47429e-07
MAGT1	NM_032121	ref|Homo sapiens magnesium transporter 1 (MAGT1), mRNA [NM_032121]	5517.42	1206.43	0.359923	0.069806	2.52219e-07
NegativeControl	NegativeControl		5214.58	3259.57	0.35984	0.682665	0.598117
BC039397	BC039397	gb|Homo sapiens cDNA clone IMAGE:5299888. [BC039397]	4529.31	3699.95	0.359821	0.070922	3.90609e-07
LZTFL1	NM_020347	ref|Homo sapiens leucine zipper transcription factor-like 1 (LZTFL1), mRNA [NM_020347]	5225.46	1081.53	0.359715	0.0726609	7.39844e-07
PLK1	NM_005030	ref|Homo sapiens polo-like kinase 1 (Drosophila) (PLK1), mRNA [NM_005030]	5224.74	480.364	0.359575	0.0696924	2.4767e-07
AA747799	AA747799	gb|AA747799 nx86a06.s1 NCI_CGAP_GCB1 Homo sapiens cDNA clone IMAGE:1269106 3' similar to contains element MER32 repetitive element ;, mRNA sequence [AA747799]	5351.58	436.427	0.359424	0.208171	0.0842424
AU148207	AU148207	gb|AU148207 AU148207 MAMMA1 Homo sapiens cDNA clone MAMMA1002894 3', mRNA sequence [AU148207]	4805.61	649.069	0.359388	0.625342	0.56549
AARSD1	NM_025267	ref|Homo sapiens alanyl-tRNA synthetase domain containing 1 (AARSD1), mRNA [NM_025267]	3867.7	2423.97	0.358934	0.0698446	2.76142e-07
ITGB1	NM_133376	ref|Homo sapiens integrin, beta 1 (fibronectin receptor, beta polypeptide, antigen CD29 includes MDF2, MSK12) (ITGB1), transcript variant 1E, mRNA [NM_133376]	4819.31	1184.42	0.358918	0.0696628	2.57419e-07
OPA1	NM_130837	ref|Homo sapiens optic atrophy 1 (autosomal dominant) (OPA1), nuclear gene encoding mitochondrial protein, transcript variant 8, mRNA [NM_130837]	4350.33	2394.74	0.358872	0.0696751	2.59579e-07
EDN1	NM_001955	ref|Homo sapiens endothelin 1 (EDN1), mRNA [NM_001955]	4326.15	3817.41	0.358774	0.0696615	2.60153e-07
RAB38	NM_022337	ref|Homo sapiens RAB38, member RAS oncogene family (RAB38), mRNA [NM_022337]	5519.6	3244.86	0.358697	0.0905591	7.46613e-05
BZW1	NM_014670	ref|Homo sapiens basic leucine zipper and W2 domains 1 (BZW1), mRNA [NM_014670]	3751.69	568.662	0.358658	0.0696547	2.61756e-07
XR_018051	XR_018051	gb|PREDICTED: Homo sapiens similar to 60S ribosomal protein L7a (Surfeit locus protein 3) (LOC392005), mRNA [XR_018051]	3778.44	2167.23	0.35864	0.0882104	4.78806e-05
AF116668	AF116668	gb|Homo sapiens PRO1787 mRNA, complete cds. [AF116668]	4159.48	1580.05	0.358631	0.446099	0.42144
PCMTD2	NM_018257	ref|Homo sapiens protein-L-isoaspartate (D-aspartate) O-methyltransferase domain containing 2 (PCMTD2), transcript variant 1, mRNA [NM_018257]	4565.5	1507	0.358594	0.0697959	2.7805e-07
HTN3	NM_000200	ref|Homo sapiens histatin 3 (HTN3), mRNA [NM_000200]	5340.39	2893.67	0.358482	0.670344	0.592806
MGC33846	NM_175885	ref|Homo sapiens hypothetical protein MGC33846 (MGC33846), mRNA [NM_175885]	5519	2834.46	0.358373	0.0726504	8.104e-07
ZNF211	NM_198855	ref|Homo sapiens zinc finger protein 211 (ZNF211), transcript variant 2, mRNA [NM_198855]	5466.58	1323.57	0.358302	0.0798174	7.15504e-06
C6orf91	NM_001077706	ref|Homo sapiens chromosome 6 open reading frame 91 (C6orf91), mRNA [NM_001077706]	4869.8	802.12	0.358237	0.6406	0.576011
ENST00000381655	ENST00000381655	ens|Probable phospholipid-transporting ATPase IB (EC 3.6.3.1) (ATPase class I type 8A member 2) (ML-1). [Source:Uniprot/SWISSPROT;Acc:Q9NTI2] [ENST00000381655]	4375.47	1778.03	0.358204	0.166521	0.0314677
SYTL5	BX647688	gb|Homo sapiens mRNA; cDNA DKFZp779C093 (from clone DKFZp779C093). [BX647688]	3780.12	4001.14	0.357958	0.113165	0.00156067
C1orf108	NM_024595	ref|Homo sapiens chromosome 1 open reading frame 108 (C1orf108), mRNA [NM_024595]	4361.32	524.479	0.357898	0.0696816	2.80355e-07
SLC35F4	NM_001080455	ref|Homo sapiens solute carrier family 35, member F4 (SLC35F4), mRNA [NM_001080455]	4958.5	1265	0.357895	0.397964	0.368485
ABCA17P	BC042853	gb|Homo sapiens cDNA clone IMAGE:5271371. [BC042853]	5440.59	517.338	0.357826	0.0919958	0.000100412
ALDH1L2	AF086109	gb|Homo sapiens full length insert cDNA clone ZA02A01. [AF086109]	3677.42	2372.57	0.357562	0.113749	0.00166973
PTP4A1	NM_003463	ref|Homo sapiens protein tyrosine phosphatase type IVA, member 1 (PTP4A1), mRNA [NM_003463]	4045.55	1939.34	0.357521	0.069619	2.81562e-07
SPRY1	NM_199327	ref|Homo sapiens sprouty homolog 1, antagonist of FGF signaling (Drosophila) (SPRY1), transcript variant 2, mRNA [NM_199327]	5393.17	3919.55	0.35745	0.072946	9.57354e-07
A_24_P783810	A_24_P783810	Unknown	4871.17	3207.99	0.35745	0.13435	0.00780053
PCDHB9	NM_019119	ref|Homo sapiens protocadherin beta 9 (PCDHB9), mRNA [NM_019119]	3805.01	2798.25	0.357414	0.0700607	3.37001e-07
PTGS2	NM_000963	ref|Homo sapiens prostaglandin-endoperoxide synthase 2 (prostaglandin G/H synthase and cyclooxygenase) (PTGS2), mRNA [NM_000963]	4526.91	1089.07	0.357258	0.280293	0.202455
MUCL1	NM_058173	ref|Homo sapiens mucin-like 1 (MUCL1), mRNA [NM_058173]	4272.89	1118.5	0.357177	0.0990076	0.000309078
HEMK1	NM_016173	ref|Homo sapiens HemK methyltransferase family member 1 (HEMK1), mRNA [NM_016173]	5124.89	2372.5	0.356992	0.159905	0.0255807
BE714413	BE714413	gb|BE714413 PM1-HT0724-140600-001-e06 HT0724 Homo sapiens cDNA, mRNA sequence [BE714413]	4743.67	2152.5	0.356927	0.208004	0.0861692
C20orf142	BC029662	gb|Homo sapiens chromosome 20 open reading frame 142, mRNA (cDNA clone IMAGE:4933017), with apparent retained intron. [BC029662]	3893.63	2908	0.356858	0.0696426	2.98897e-07
TLR2	NM_003264	ref|Homo sapiens toll-like receptor 2 (TLR2), mRNA [NM_003264]	3716.03	1998.5	0.356841	0.59564	0.549114
THC2788431	THC2788431	Unknown	5392.5	3421	0.356747	0.6755	0.597414
THC2654608	THC2654608	thc|Q961E2_DROME (Q961E2) GM14238p, partial (8%) [THC2654608]	3741.27	2952.22	0.356646	0.0721823	7.77608e-07
PA2G4	NM_006191	ref|Homo sapiens proliferation-associated 2G4, 38kDa (PA2G4), mRNA [NM_006191]	4084	2724.28	0.356564	0.0695617	2.96166e-07
RBPJ	NM_203284	ref|Homo sapiens recombination signal binding protein for immunoglobulin kappa J region (RBPJ), transcript variant 4, mRNA [NM_203284]	5402.5	348.5	0.356446	0.0695624	2.98927e-07
LYPD3	NM_014400	ref|Homo sapiens LY6/PLAUR domain containing 3 (LYPD3), mRNA [NM_014400]	5316	3083.54	0.356393	0.119898	0.00295405
METTL2A	NM_181725	ref|Homo sapiens methyltransferase like 2A (METTL2A), mRNA [NM_181725]	4375.93	2512.28	0.356311	0.0698179	3.33552e-07
FTL	NM_000146	ref|Homo sapiens ferritin, light polypeptide (FTL), mRNA [NM_000146]	4870.11	1448.5	0.356156	0.069543	3.03306e-07
A_23_P378766	A_23_P378766	Unknown	3878.61	597.931	0.356129	0.112242	0.00150938
SAT1	NM_002970	ref|Homo sapiens spermidine/spermine N1-acetyltransferase 1 (SAT1), mRNA [NM_002970]	5187.82	1411.39	0.355804	0.0695291	3.09879e-07
SVIL	NM_021738	ref|Homo sapiens supervillin (SVIL), transcript variant 2, mRNA [NM_021738]	4628.29	1073.79	0.35573	0.0697697	3.42128e-07
NUPR1	NM_001042483	ref|Homo sapiens nuclear protein 1 (NUPR1), transcript variant 1, mRNA [NM_001042483]	3726.38	510	0.355691	0.0697894	3.45732e-07
IGF2R	NM_000876	ref|Homo sapiens insulin-like growth factor 2 receptor (IGF2R), mRNA [NM_000876]	3486.93	2526.73	0.355633	0.0695339	3.14541e-07
C9orf41	NM_152420	ref|Homo sapiens chromosome 9 open reading frame 41 (C9orf41), mRNA [NM_152420]	3664.65	1705.06	0.35558	0.129745	0.00613273
ANKRD20A2	NM_001012421	ref|Homo sapiens ankyrin repeat domain 20 family, member A2 (ANKRD20A2), mRNA [NM_001012421]	4375.5	2203.65	0.355539	0.25199	0.158267
THC2685727	THC2685727	Unknown	3715.47	2159.88	0.355491	0.0808943	1.11024e-05
MAML1	NM_014757	ref|Homo sapiens mastermind-like 1 (Drosophila) (MAML1), mRNA [NM_014757]	5112.33	2350.5	0.355437	0.0700981	3.96633e-07
FLJ20489	NM_017842	ref|Homo sapiens hypothetical protein FLJ20489 (FLJ20489), mRNA [NM_017842]	4552.53	869.107	0.355403	0.0699853	3.80919e-07
PRPS1	NM_002764	ref|Homo sapiens phosphoribosyl pyrophosphate synthetase 1 (PRPS1), mRNA [NM_002764]	3601.62	3032.5	0.355368	0.0695112	3.1811e-07
KIAA1333	NM_017769	ref|Homo sapiens KIAA1333 (KIAA1333), mRNA [NM_017769]	4910.5	3905.35	0.355317	0.09626	0.000223183
UNQ6487	AY358240	gb|Homo sapiens clone DNA147258 LMNE6487 (UNQ6487) mRNA, complete cds. [AY358240]	3523.5	876.5	0.355266	0.129859	0.00622337
CDK2	NM_001798	ref|Homo sapiens cyclin-dependent kinase 2 (CDK2), transcript variant 1, mRNA [NM_001798]	3868	2585.46	0.355254	0.0755162	2.54679e-06
THC2608133	THC2608133	Unknown	3954.38	407.649	0.355018	0.4761	0.455861
ZDHHC20	NM_153251	ref|Homo sapiens zinc finger, DHHC-type containing 20 (ZDHHC20), mRNA [NM_153251]	5354.22	3032.44	0.354944	0.0697768	3.64074e-07
AF116626	AF116626	gb|Homo sapiens PRO1163 mRNA, complete cds. [AF116626]	3993.73	1117.67	0.354758	0.0697673	3.67878e-07
THC2650012	THC2650012	Unknown	3968.77	1309.08	0.354638	0.294575	0.228629
AK093987	AK093987	gb|Homo sapiens cDNA FLJ36668 fis, clone UTERU2003926. [AK093987]	5608.07	3413.45	0.354474	0.238668	0.137486
FAM60A	NM_021238	ref|Homo sapiens family with sequence similarity 60, member A (FAM60A), mRNA [NM_021238]	3639.56	2702.49	0.35444	0.0694742	3.36527e-07
DCP_1_4	DCP_1_4		4350.51	2512.27	0.354414	0.0702802	4.58579e-07
CASP2	NM_032982	ref|Homo sapiens caspase 2, apoptosis-related cysteine peptidase (neural precursor cell expressed, developmentally down-regulated 2) (CASP2), transcript variant 1, mRNA [NM_032982]	3612.42	781.427	0.354388	0.100172	0.000403499
THC2722614	THC2722614	gb|Z43965 HSC1PE111 normalized infant brain cDNA Homo sapiens cDNA clone c-1pe11, mRNA sequence [Z43965]	4439.31	1741.79	0.35437	0.501647	0.479932
NSBP1	NM_030763	ref|Homo sapiens nucleosomal binding protein 1 (NSBP1), mRNA [NM_030763]	4693.89	3252.5	0.35418	0.0808282	1.17654e-05
MGAT4A	NM_012214	ref|Homo sapiens mannosyl (alpha-1,3-)-glycoprotein beta-1,4-N-acetylglucosaminyltransferase, isozyme A (MGAT4A), mRNA [NM_012214]	4388.5	2226	0.354138	0.323187	0.27318
CDK2	NM_001798	ref|Homo sapiens cyclin-dependent kinase 2 (CDK2), transcript variant 1, mRNA [NM_001798]	4948.83	4059.12	0.354081	0.075574	2.79651e-06
GLYATL1	NM_080661	ref|Homo sapiens glycine-N-acyltransferase-like 1 (GLYATL1), mRNA [NM_080661]	4274.79	2790.94	0.354058	0.201616	0.079071
RC1	RC1		4414.6	2417.55	0.354047	0.396533	0.371935
AK091028	AK091028	gb|Homo sapiens cDNA FLJ33709 fis, clone BRAWH2007890. [AK091028]	4119.58	253.427	0.354027	0.163749	0.0306176
AU119088	AU119088	gb|AU119088 AU119088 HEMBA1 Homo sapiens cDNA clone HEMBA1005012 5', mRNA sequence [AU119088]	4590.89	1536.65	0.353593	0.0694374	3.53835e-07
CYSLTR1	NM_006639	ref|Homo sapiens cysteinyl leukotriene receptor 1 (CYSLTR1), mRNA [NM_006639]	5415.86	2863.08	0.35359	0.0783121	6.32754e-06
GYPB	NM_002100	ref|Homo sapiens glycophorin B (MNS blood group) (GYPB), mRNA [NM_002100]	4984.05	678.667	0.353581	0.201593	0.0794407
MBNL1	BC005296	gb|Homo sapiens muscleblind-like (Drosophila), mRNA (cDNA clone IMAGE:3935812), partial cds. [BC005296]	4885.7	3963.83	0.353358	0.176057	0.0447423
ZNF140	NM_003440	ref|Homo sapiens zinc finger protein 140 (ZNF140), mRNA [NM_003440]	4730	971.545	0.353338	0.0724615	1.08144e-06
MAGED2	NM_201222	ref|Homo sapiens melanoma antigen family D, 2 (MAGED2), transcript variant 3, mRNA [NM_201222]	3664.86	2805.26	0.353293	0.0694213	3.59731e-07
IMPA2	NM_014214	ref|Homo sapiens inositol(myo)-1(or 4)-monophosphatase 2 (IMPA2), mRNA [NM_014214]	3486.91	2732.08	0.353271	0.0694855	3.69389e-07
MAOB	NM_000898	ref|Homo sapiens monoamine oxidase B (MAOB), nuclear gene encoding mitochondrial protein, mRNA [NM_000898]	3942.09	267.614	0.353245	0.299356	0.237994
TTC19	NM_017775	ref|Homo sapiens tetratricopeptide repeat domain 19 (TTC19), mRNA [NM_017775]	5367.33	3919.55	0.353107	0.0698183	4.24766e-07
AK057198	AK057198	gb|Homo sapiens cDNA FLJ32636 fis, clone SYNOV2000193. [AK057198]	3790.57	766.684	0.353062	0.0717618	8.65783e-07
CPA3	NM_001870	ref|Homo sapiens carboxypeptidase A3 (mast cell) (CPA3), mRNA [NM_001870]	4376.14	2849.41	0.352795	0.069407	3.71531e-07
RAC1	NM_198829	ref|Homo sapiens ras-related C3 botulinum toxin substrate 1 (rho family, small GTP binding protein Rac1) (RAC1), transcript variant Rac1c, mRNA [NM_198829]	5087.69	3450.66	0.352602	0.0693941	3.75149e-07
ZNF480	NM_144684	ref|Homo sapiens zinc finger protein 480 (ZNF480), mRNA [NM_144684]	4973.81	3780.75	0.352538	0.0695797	4.04832e-07
ZNF471	AB037817	gb|Homo sapiens mRNA for KIAA1396 protein, partial cds. [AB037817]	4453.33	3846.5	0.352531	0.284433	0.215191
MYH2	NM_017534	ref|Homo sapiens myosin, heavy chain 2, skeletal muscle, adult (MYH2), transcript variant 1, mRNA [NM_017534]	3893.58	3069.43	0.352353	0.192971	0.0678592
PPM1F	NM_014634	ref|Homo sapiens protein phosphatase 1F (PP2C domain containing) (PPM1F), mRNA [NM_014634]	4808.09	3025.07	0.352123	0.0698246	4.5838e-07
A_32_P12282	A_32_P12282	Unknown	4743.9	2094.24	0.351998	0.0696541	4.33765e-07
LOC100128175	AF119886	gb|Homo sapiens PRO2591 mRNA, complete cds. [AF119886]	4160	2519.46	0.351997	0.451625	0.435744
M6PR	NM_002355	ref|Homo sapiens mannose-6-phosphate receptor (cation dependent) (M6PR), mRNA [NM_002355]	3764.91	928.328	0.351966	0.0694654	4.04581e-07
A_24_P782102	A_24_P782102	Unknown	3995.16	3201.06	0.351721	0.359156	0.327432
LOC389705	NR_003920	ref|Homo sapiens chromosome 4 open reading frame 27 pseudogene (LOC389705) on chromosome 9 [NR_003920]	4424.79	561.194	0.35169	0.069387	4.00897e-07
ATXN3	BC095402	gb|Homo sapiens ataxin 3, mRNA (cDNA clone MGC:110882 IMAGE:30347215), complete cds. [BC095402]	4631.42	4095.57	0.351579	0.122029	0.00396271
AI401434	AI401434	gb|AI401434 tg64a04.x1 Soares_NhHMPu_S1 Homo sapiens cDNA clone IMAGE:2113518 3', mRNA sequence [AI401434]	5367.86	4110.59	0.351369	0.671448	0.600766
THC2781239	THC2781239	Unknown	4199.5	4096.18	0.351205	0.0706324	6.61664e-07
CDK2	NM_001798	ref|Homo sapiens cyclin-dependent kinase 2 (CDK2), transcript variant 1, mRNA [NM_001798]	3702.4	1830.03	0.351198	0.0751895	2.99976e-06
C9orf102	AK095025	gb|Homo sapiens cDNA FLJ37706 fis, clone BRHIP2017542, moderately similar to Mus musculus mRNA for stretch responsive protein 278 (sr278 gene). [AK095025]	4488.35	920.123	0.350982	0.0697559	4.86493e-07
LOC130576	NM_177964	ref|Homo sapiens hypothetical protein LOC130576 (LOC130576), mRNA [NM_177964]	4946.58	2049.57	0.350547	0.272831	0.198844
FUT9	NM_006581	ref|Homo sapiens fucosyltransferase 9 (alpha (1,3) fucosyltransferase) (FUT9), mRNA [NM_006581]	3779.33	2680.5	0.350357	0.34329	0.307452
ZNF25	NM_145011	ref|Homo sapiens zinc finger protein 25 (ZNF25), mRNA [NM_145011]	4680.15	1440.9	0.350347	0.0694572	4.55741e-07
DNMBP	NM_015221	ref|Homo sapiens dynamin binding protein (DNMBP), mRNA [NM_015221]	5252.54	2841.7	0.350251	0.0694041	4.49885e-07
ADRB2	NM_000024	ref|Homo sapiens adrenergic, beta-2-, receptor, surface (ADRB2), mRNA [NM_000024]	3726.58	979.427	0.350139	0.0724517	1.34681e-06
TRIM38	NM_006355	ref|Homo sapiens tripartite motif-containing 38 (TRIM38), mRNA [NM_006355]	4821	3017.72	0.350125	0.0704292	6.65032e-07
CREB3L4	NM_130898	ref|Homo sapiens cAMP responsive element binding protein 3-like 4 (CREB3L4), mRNA [NM_130898]	4108.56	1316.4	0.350073	0.0693791	4.51625e-07
ZNF419	NM_024691	ref|Homo sapiens zinc finger protein 419 (ZNF419), transcript variant 2, mRNA [NM_024691]	4514.43	1184.61	0.34997	0.0699302	5.5988e-07
EXOD1	NM_080663	ref|Homo sapiens exonuclease domain containing 1 (EXOD1), mRNA [NM_080663]	4069.58	957.427	0.349955	0.121487	0.00396918
COL4A2	NM_001846	ref|Homo sapiens collagen, type IV, alpha 2 (COL4A2), mRNA [NM_001846]	4033	2475.46	0.349914	0.069275	4.39323e-07
NXN	NM_022463	ref|Homo sapiens nucleoredoxin (NXN), mRNA [NM_022463]	4161.21	3898.19	0.349766	0.0692995	4.48425e-07
TBX5	NM_000192	ref|Homo sapiens T-box 5 (TBX5), transcript variant 1, mRNA [NM_000192]	4413.42	1741.57	0.349733	0.237125	0.140243
THC2547775	THC2547775	Unknown	4959.25	1338.5	0.349728	0.0692739	4.45336e-07
BC063641	BC063641	gb|Homo sapiens cDNA clone IMAGE:4745832, partial cds. [BC063641]	3511.61	1910.86	0.349674	0.130406	0.00733111
MAML1	NM_014757	ref|Homo sapiens mastermind-like 1 (Drosophila) (MAML1), mRNA [NM_014757]	4388.5	2431.35	0.349626	0.069288	4.51189e-07
AF119892	AF119892	gb|Homo sapiens PRO2710 mRNA, complete cds. [AF119892]	5353.91	2841.61	0.349509	0.675799	0.605032
PLG	NM_000301	ref|Homo sapiens plasminogen (PLG), mRNA [NM_000301]	4185.3	2974.34	0.349435	0.164678	0.0338442
NSBP1	NM_030763	ref|Homo sapiens nucleosomal binding protein 1 (NSBP1), mRNA [NM_030763]	3689.57	1749.39	0.349263	0.0962691	0.000285637
THC2679528	THC2679528	Unknown	4476.26	1235.94	0.349214	0.112963	0.0019921
EDN1	NM_001955	ref|Homo sapiens endothelin 1 (EDN1), mRNA [NM_001955]	5112.43	2291.61	0.349129	0.0692445	4.60738e-07
AW946823	AW946823	gb|AW946823 RC2-ET0022-080500-012-b10 ET0022 Homo sapiens cDNA, mRNA sequence [AW946823]	3967.66	531.816	0.34905	0.0692484	4.64212e-07
CXCL12	NM_199168	ref|Homo sapiens chemokine (C-X-C motif) ligand 12 (stromal cell-derived factor 1) (CXCL12), transcript variant 1, mRNA [NM_199168]	3586.94	898.287	0.348981	0.0692363	4.64473e-07
FTL	NM_000146	ref|Homo sapiens ferritin, light polypeptide (FTL), mRNA [NM_000146]	4046.59	3553.31	0.348933	0.0692333	4.65639e-07
XR_018569	XR_018569	gb|PREDICTED: Homo sapiens hypothetical LOC441623 (LOC441623), mRNA [XR_018569]	4983.67	898.5	0.348622	0.0693375	4.95873e-07
RAC1	NM_198829	ref|Homo sapiens ras-related C3 botulinum toxin substrate 1 (rho family, small GTP binding protein Rac1) (RAC1), transcript variant Rac1c, mRNA [NM_198829]	5163.37	2438.59	0.348574	0.0692213	4.7626e-07
ZBTB41	NM_194314	ref|Homo sapiens zinc finger and BTB domain containing 41 (ZBTB41), mRNA [NM_194314]	4502.89	2614.5	0.348352	0.150243	0.0204176
NANOG	NM_024865	ref|Homo sapiens Nanog homeobox (NANOG), mRNA [NM_024865]	4362.47	2079.09	0.348081	0.677151	0.607225
SUMF2	NM_001042468	ref|Homo sapiens sulfatase modifying factor 2 (SUMF2), transcript variant 1, mRNA [NM_001042468]	4375.64	2292.13	0.347982	0.069267	5.06655e-07
PTGER3	NM_198712	ref|Homo sapiens prostaglandin E receptor 3 (subtype EP3) (PTGER3), transcript variant 2, mRNA [NM_198712]	4044.42	883.573	0.347958	0.345829	0.314342
ZNF780B	NM_001005851	ref|Homo sapiens zinc finger protein 780B (ZNF780B), mRNA [NM_001005851]	3701.79	1140.6	0.347774	0.0692961	5.20327e-07
CCDC131	NM_144982	ref|Homo sapiens coiled-coil domain containing 131 (CCDC131), mRNA [NM_144982]	4451.43	1734.39	0.347752	0.0693358	5.29029e-07
TROVE2	NM_001042369	ref|Homo sapiens TROVE domain family, member 2 (TROVE2), transcript variant 1, mRNA [NM_001042369]	3588.88	2937.38	0.347729	0.0691883	5.01262e-07
BRWD1	NM_018963	ref|Homo sapiens bromodomain and WD repeat domain containing 1 (BRWD1), transcript variant 1, mRNA [NM_018963]	5226.09	1903.07	0.347666	0.0875945	7.21639e-05
CCDC98	NM_139076	ref|Homo sapiens coiled-coil domain containing 98 (CCDC98), mRNA [NM_139076]	4361.32	304.667	0.347591	0.0717163	1.25501e-06
ATP1B4	AF158383	gb|Homo sapiens X,K-ATPase beta-m subunit (ATP1B4) mRNA, alternatively spliced product A, complete cds. [AF158383]	4325.91	3523.61	0.347585	0.314319	0.268797
A_24_P50390	A_24_P50390	Unknown	5010.93	2467.25	0.347486	0.252726	0.169146
KIAA0485	AB007954	gb|Homo sapiens mRNA, chromosome 1 specific transcript KIAA0485. [AB007954]	4388.99	3121	0.347413	0.32191	0.280487
PRRX2	NM_016307	ref|Homo sapiens paired related homeobox 2 (PRRX2), mRNA [NM_016307]	5228.19	3222.91	0.347379	0.606379	0.56673
THC2650074	THC2650074	Unknown	4577.5	1045	0.347244	0.0850301	4.43102e-05
PMS1	NM_000534	ref|Homo sapiens PMS1 postmeiotic segregation increased 1 (S. cerevisiae) (PMS1), mRNA [NM_000534]	4185.41	2534.09	0.347217	0.0691854	5.20377e-07
ESR2	NM_001437	ref|Homo sapiens estrogen receptor 2 (ER beta) (ESR2), transcript variant a, mRNA [NM_001437]	5455.94	4029.62	0.346902	0.233013	0.136548
SALL1	NM_002968	ref|Homo sapiens sal-like 1 (Drosophila) (SALL1), mRNA [NM_002968]	4007.58	2548.57	0.346851	0.095577	0.000284494
THC2553512	THC2553512	Unknown	3791.43	2131.1	0.346851	0.684148	0.612168
BVES	NM_147147	ref|Homo sapiens blood vessel epicardial substance (BVES), transcript variant 5, mRNA [NM_147147]	4756.56	1265.21	0.346823	0.0708182	9.71294e-07
RG9MTD2	NM_152292	ref|Homo sapiens RNA (guanine-9-) methyltransferase domain containing 2 (RG9MTD2), mRNA [NM_152292]	5391.41	1983.8	0.346794	0.07018	7.75257e-07
CDKN1B	NM_004064	ref|Homo sapiens cyclin-dependent kinase inhibitor 1B (p27, Kip1) (CDKN1B), mRNA [NM_004064]	4668	2211.08	0.346791	0.0691759	5.35374e-07
A_24_P695669	A_24_P695669	Unknown	4186.5	3707.35	0.346603	0.125451	0.00572965
hCG_1999814	AK057320	gb|Homo sapiens cDNA FLJ32758 fis, clone TESTI2001792. [AK057320]	4617.09	2519.39	0.346598	0.300814	0.249239
AL355736	AL355736	gb|Homo sapiens mRNA full length insert cDNA clone EUROIMAGE 270903. [AL355736]	4451.42	1587.57	0.346548	0.65576	0.597174
THC2565151	THC2565151	thc|Q5TZZ9_HUMAN (Q5TZZ9) Annexin A1 (ANXA1 protein), partial (21%) [THC2565151]	5088.07	3978.76	0.346435	0.0870558	6.90711e-05
THC2651324	THC2651324	Unknown	3703	2622	0.34637	0.289887	0.232148
NR3C1	NM_001018077	ref|Homo sapiens nuclear receptor subfamily 3, group C, member 1 (glucocorticoid receptor) (NR3C1), transcript variant 1, mRNA [NM_001018077]	5633.01	2636.03	0.346347	0.06916	5.50243e-07
CDK2	NM_001798	ref|Homo sapiens cyclin-dependent kinase 2 (CDK2), transcript variant 1, mRNA [NM_001798]	4043.76	619.764	0.346173	0.0761365	5.44841e-06
LRRC31	NM_024727	ref|Homo sapiens leucine rich repeat containing 31 (LRRC31), mRNA [NM_024727]	5301.73	538.773	0.346085	0.605056	0.56733
ZNF184	NM_007149	ref|Homo sapiens zinc finger protein 184 (ZNF184), mRNA [NM_007149]	5201.5	2563	0.346065	0.0696196	6.66793e-07
EIF2AK3	NM_004836	ref|Homo sapiens eukaryotic translation initiation factor 2-alpha kinase 3 (EIF2AK3), mRNA [NM_004836]	5060.5	1338.5	0.345948	0.074082	3.01497e-06
CR607569	CR607569	gb|full-length cDNA clone CS0DF027YA11 of Fetal brain of Homo sapiens (human). [CR607569]	4375.63	2452.74	0.345803	0.0694656	6.42298e-07
TMED10	NM_006827	ref|Homo sapiens transmembrane emp24-like trafficking protein 10 (yeast) (TMED10), mRNA [NM_006827]	4047	4125	0.345743	0.0691007	5.63073e-07
GAL3ST1	NM_004861	ref|Homo sapiens galactose-3-O-sulfotransferase 1 (GAL3ST1), mRNA [NM_004861]	4960.88	3567.61	0.345638	0.184581	0.0611294
TUBB2A	NM_001069	ref|Homo sapiens tubulin, beta 2A (TUBB2A), mRNA [NM_001069]	4170.5	341.352	0.345624	0.0690931	5.66513e-07
A_24_P901836	A_24_P901836	Unknown	4262.58	3780.57	0.345582	0.617032	0.575431
U80761	U80761	gb|Homo sapiens CTG26 alternate open reading frame mRNA, complete cds. [U80761]	5113.11	3919.75	0.345392	0.689282	0.616308
A_32_P149043	A_32_P149043	Unknown	5366.58	3098.95	0.34538	0.68256	0.612852
THC2659019	THC2659019	Unknown	5456.06	3957.37	0.345293	0.480992	0.472833
RGNEF	AB082529	gb|Homo sapiens mRNA for KIAA1998 protein. [AB082529]	4770.22	2666.31	0.34522	0.0919098	0.000172597
STXBP6	NM_014178	ref|Homo sapiens syntaxin binding protein 6 (amisyn) (STXBP6), mRNA [NM_014178]	4579.64	3392.42	0.34513	0.0692306	6.18884e-07
SCN2B	NM_004588	ref|Homo sapiens sodium channel, voltage-gated, type II, beta (SCN2B), mRNA [NM_004588]	4819.5	1565.65	0.345024	0.551006	0.531202
THC2724298	THC2724298	Unknown	3599.58	803.427	0.344991	0.313352	0.27091
PARP9	NM_031458	ref|Homo sapiens poly (ADP-ribose) polymerase family, member 9 (PARP9), mRNA [NM_031458]	3753.46	2152.86	0.344726	0.073383	2.63202e-06
GJB2	NM_004004	ref|Homo sapiens gap junction protein, beta 2, 26kDa (GJB2), mRNA [NM_004004]	5251.58	2269.57	0.344283	0.297815	0.247669
GARNL3	NM_032293	ref|Homo sapiens GTPase activating Rap/RanGAP domain-like 3 (GARNL3), mRNA [NM_032293]	3678.18	3531.18	0.344091	0.0767923	7.4363e-06
ZNF529	NM_020951	ref|Homo sapiens zinc finger protein 529 (ZNF529), mRNA [NM_020951]	4666.6	802.653	0.343958	0.0694307	7.27149e-07
MIRHG1	BC040320	gb|Homo sapiens chromosome 13 open reading frame 25, mRNA (cDNA clone IMAGE:4838522). [BC040320]	4135.67	3604.61	0.3439	0.0777401	9.7017e-06
PHACTR4	NM_001048183	ref|Homo sapiens phosphatase and actin regulator 4 (PHACTR4), transcript variant 1, mRNA [NM_001048183]	5328.81	3076.52	0.34386	0.0692118	6.75675e-07
NHLRC3	NM_001012754	ref|Homo sapiens NHL repeat containing 3 (NHLRC3), transcript variant 1, mRNA [NM_001012754]	5341.68	3318.61	0.343812	0.0692378	6.84615e-07
SPG20	NM_015087	ref|Homo sapiens spastic paraplegia 20 (Troyer syndrome) (SPG20), mRNA [NM_015087]	4414.13	2827.5	0.343688	0.069086	6.53179e-07
ENST00000383511	ENST00000383511	gb|Homo sapiens cDNA FLJ35429 fis, clone SMINT2002126. [AK092748]	3752.25	950	0.343626	0.0690097	6.37849e-07
XR_019039	XR_019039	gb|PREDICTED: Homo sapiens similar to cytoplasmic beta-actin (LOC651099), mRNA [XR_019039]	3576.65	3648.8	0.34353	0.0690398	6.49707e-07
RABL3	NM_173825	ref|Homo sapiens RAB, member of RAS oncogene family-like 3 (RABL3), mRNA [NM_173825]	5352.44	1008.35	0.343523	0.117143	0.00336243
CECR4	AF307448	gb|Homo sapiens Cat eye syndrome critical region candidate gene number 4 (CECR4) mRNA, partial cds. [AF307448]	5479.31	699.986	0.343247	0.0765453	7.31753e-06
AP3S2	NM_005829	ref|Homo sapiens adaptor-related protein complex 3, sigma 2 subunit (AP3S2), mRNA [NM_005829]	3995.1	2482.78	0.343153	0.0698749	9.06274e-07
UBE2V1	NM_001032288	ref|Homo sapiens ubiquitin-conjugating enzyme E2 variant 1 (UBE2V1), transcript variant 4, mRNA [NM_001032288]	3562.98	2335.93	0.34307	0.0689862	6.59163e-07
VIPR1	NM_004624	ref|Homo sapiens vasoactive intestinal peptide receptor 1 (VIPR1), mRNA [NM_004624]	4526.58	751.573	0.343061	0.0881395	9.9321e-05
THC2659529	THC2659529	Unknown	4681.5	3582.5	0.342997	0.313447	0.273834
ZNF490	NM_020714	ref|Homo sapiens zinc finger protein 490 (ZNF490), mRNA [NM_020714]	4234.5	568.5	0.342923	0.0887646	0.000111872
MTA3	AK127245	gb|Homo sapiens cDNA FLJ45312 fis, clone BRHIP3005037, moderately similar to Metastasis-associated protein MTA1. [AK127245]	4833.04	2291.72	0.342766	0.0691619	7.19582e-07
D26528	D26528	gb|Homo sapiens mRNA for RNA helicase, complete cds. [D26528]	4082	553.681	0.342698	0.17583	0.0512916
C10orf88	NM_024942	ref|Homo sapiens chromosome 10 open reading frame 88 (C10orf88), mRNA [NM_024942]	4970.58	436.427	0.342539	0.0784871	1.27548e-05
NISCH	NM_007184	ref|Homo sapiens nischarin (NISCH), mRNA [NM_007184]	5353.99	2754.1	0.342412	0.0689921	6.93908e-07
CD209	NM_021155	ref|Homo sapiens CD209 molecule (CD209), mRNA [NM_021155]	3550.28	2313.89	0.342104	0.429974	0.426242
RASAL1	NM_004658	ref|Homo sapiens RAS protein activator like 1 (GAP1 like) (RASAL1), mRNA [NM_004658]	3702.82	2093.78	0.342102	0.12839	0.00770889
ZNF507	NM_014910	ref|Homo sapiens zinc finger protein 507 (ZNF507), mRNA [NM_014910]	4083.84	2621.9	0.342092	0.0695707	8.77957e-07
TMEM140	NM_018295	ref|Homo sapiens transmembrane protein 140 (TMEM140), mRNA [NM_018295]	5124	891.111	0.342074	0.16974	0.0438754
SOHLH2	NM_017826	ref|Homo sapiens spermatogenesis and oogenesis specific basic helix-loop-helix 2 (SOHLH2), mRNA [NM_017826]	5467	1661	0.341976	0.1891	0.0705381
FBXL2	NM_012157	ref|Homo sapiens F-box and leucine-rich repeat protein 2 (FBXL2), mRNA [NM_012157]	4274.14	2101.28	0.341775	0.0708702	1.4174e-06
ACADM	NM_000016	ref|Homo sapiens acyl-Coenzyme A dehydrogenase, C-4 to C-12 straight chain (ACADM), nuclear gene encoding mitochondrial protein, transcript variant 1, mRNA [NM_000016]	4527.76	1690.37	0.341718	0.0691291	7.68555e-07
DFNB59	NM_001042702	ref|Homo sapiens deafness, autosomal recessive 59 (DFNB59), mRNA [NM_001042702]	4667.9	2269.89	0.34159	0.0910952	0.000176965
ENST00000266661	ENST00000266661	ens|Bestrophin-3 (Vitelliform macular dystrophy 2-like protein 3). [Source:Uniprot/SWISSPROT;Acc:Q8N1M1] [ENST00000266661]	4770.42	3223.43	0.341161	0.209918	0.104117
CCDC122	NM_144974	ref|Homo sapiens coiled-coil domain containing 122 (CCDC122), mRNA [NM_144974]	5074.89	3208.5	0.341027	0.0709784	1.55021e-06
ENST00000302287	ENST00000302287	ens|V-set and transmembrane domain-containing protein 2 precursor. [Source:Uniprot/SWISSPROT;Acc:Q8TAG5] [ENST00000302287]	3727.11	1272.5	0.340972	0.3475	0.326486
F2	NM_000506	ref|Homo sapiens coagulation factor II (thrombin) (F2), mRNA [NM_000506]	3853.5	583.352	0.340933	0.13032	0.00889355
HMBS	NM_000190	ref|Homo sapiens hydroxymethylbilane synthase (HMBS), transcript variant 1, mRNA [NM_000190]	3663.44	1118.3	0.340884	0.0688967	7.50745e-07
BC043411	BC043411	gb|Homo sapiens, clone IMAGE:6155889, mRNA. [BC043411]	3677.42	2255.43	0.340488	0.260937	0.191937
EDN1	NM_001955	ref|Homo sapiens endothelin 1 (EDN1), mRNA [NM_001955]	4411.95	319.473	0.340368	0.0688769	7.74519e-07
TAS2R40	NM_176882	ref|Homo sapiens taste receptor, type 2, member 40 (TAS2R40), mRNA [NM_176882]	3764.89	942.5	0.340364	0.529152	0.520077
THC2661496	THC2661496	thc|Q3C9X1_9CLOT (Q3C9X1) Cobalt transport protein, partial (5%) [THC2661496]	5138.91	3787.61	0.340263	0.090773	0.000177889
THC2663846	THC2663846	Unknown	4553.58	2585.43	0.339827	0.418888	0.417217
GOPC	NM_020399	ref|Homo sapiens golgi associated PDZ and coiled-coil motif containing (GOPC), transcript variant 1, mRNA [NM_020399]	4339.15	3912.97	0.339455	0.0688478	8.20154e-07
ZNF473	NM_015428	ref|Homo sapiens zinc finger protein 473 (ZNF473), transcript variant 1, mRNA [NM_015428]	4221.65	751.932	0.339443	0.0728858	3.20549e-06
DMRT1	NM_021951	ref|Homo sapiens doublesex and mab-3 related transcription factor 1 (DMRT1), mRNA [NM_021951]	4426.06	1440.84	0.339442	0.273712	0.214922
BMP2K	NM_198892	ref|Homo sapiens BMP2 inducible kinase (BMP2K), transcript variant 1, mRNA [NM_198892]	4856.55	707.74	0.339416	0.0688912	8.35705e-07
THC2657781	THC2657781	Unknown	5275.86	729.41	0.339285	0.107468	0.00159366
MYLIP	NM_013262	ref|Homo sapiens myosin regulatory light chain interacting protein (MYLIP), mRNA [NM_013262]	5326.42	333.573	0.339155	0.0700589	1.29191e-06
L26054	L26054	gb|Human T cell receptor beta chain variable region (TCRB) mRNA, 5' end. [L26054]	4158.42	671.427	0.338997	0.655906	0.60527
TMEM116	NM_138341	ref|Homo sapiens transmembrane protein 116 (TMEM116), mRNA [NM_138341]	4592.85	4074.1	0.338829	0.0706133	1.59958e-06
SLITRK6	NM_032229	ref|Homo sapiens SLIT and NTRK-like family, member 6 (SLITRK6), mRNA [NM_032229]	4592.82	3971.33	0.338778	0.0694565	1.07405e-06
AK024680	AK024680	gb|Homo sapiens cDNA: FLJ21027 fis, clone CAE07110. [AK024680]	5404.82	2445.9	0.338727	0.0892867	0.000148418
BZW1	NM_014670	ref|Homo sapiens basic leucine zipper and W2 domains 1 (BZW1), mRNA [NM_014670]	4681.8	3919.72	0.338544	0.0688134	8.66604e-07
DDX52	NM_152300	ref|Homo sapiens DEAD (Asp-Glu-Ala-Asp) box polypeptide 52 (DDX52), transcript variant 2, mRNA [NM_152300]	5188.61	2893.07	0.338532	0.0688843	8.90098e-07
B9D1	NM_015681	ref|Homo sapiens B9 protein domain 1 (B9D1), mRNA [NM_015681]	4362.91	2226.08	0.338497	0.0688021	8.66047e-07
SPRY2	NM_005842	ref|Homo sapiens sprouty homolog 2 (Drosophila) (SPRY2), mRNA [NM_005842]	3919.37	3348.13	0.338367	0.0688373	8.85759e-07
KREMEN2	NM_172229	ref|Homo sapiens kringle containing transmembrane protein 2 (KREMEN2), transcript variant 4, mRNA [NM_172229]	4056.4	465.438	0.338361	0.0713603	2.12049e-06
BC010544	BC010544	gb|Homo sapiens cDNA clone IMAGE:3462401, partial cds. [BC010544]	5137.69	2335.62	0.338226	0.0687936	8.80944e-07
PIGV	NM_017837	ref|Homo sapiens phosphatidylinositol glycan anchor biosynthesis, class V (PIGV), mRNA [NM_017837]	5250.24	553.472	0.338184	0.0695769	1.1704e-06
RAC1	NM_198829	ref|Homo sapiens ras-related C3 botulinum toxin substrate 1 (rho family, small GTP binding protein Rac1) (RAC1), transcript variant Rac1c, mRNA [NM_198829]	4478.2	3304.35	0.338184	0.068786	8.8119e-07
NRXN3	NM_004796	ref|Homo sapiens neurexin 3 (NRXN3), transcript variant 1, mRNA [NM_004796]	4832.44	1558.33	0.338121	0.0687809	8.83686e-07
A_23_P136849	A_23_P136849	Unknown	4491.11	3002.97	0.337988	0.154823	0.0290308
SCAMP2	NM_005697	ref|Homo sapiens secretory carrier membrane protein 2 (SCAMP2), mRNA [NM_005697]	5086.01	1426.53	0.337975	0.0689732	9.57926e-07
UHRF1BP1	NM_017754	ref|Homo sapiens UHRF1 (ICBP90) binding protein 1 (UHRF1BP1), mRNA [NM_017754]	3627.48	3399.25	0.33792	0.0998886	0.000717067
LOC442245	NR_002932	ref|Homo sapiens glutathione S-transferase M1 pseudogene (LOC442245) on chromosome 6 [NR_002932]	5062.36	3450.96	0.337909	0.186847	0.0705324
A_24_P178167	A_24_P178167	Unknown	5456	3267	0.337772	0.0687658	9.01856e-07
SYNJ2BP	NM_018373	ref|Homo sapiens synaptojanin 2 binding protein (SYNJ2BP), mRNA [NM_018373]	4096.05	2379.38	0.337577	0.0691885	1.06573e-06
A_32_P194182	A_32_P194182	Unknown	4463.42	905.573	0.337438	0.0697386	1.30752e-06
ZNF670	NM_033213	ref|Homo sapiens zinc finger protein 670 (ZNF670), mRNA [NM_033213]	4910.48	3758.65	0.337429	0.0700171	1.44105e-06
CA5B	NM_007220	ref|Homo sapiens carbonic anhydrase VB, mitochondrial (CA5B), nuclear gene encoding mitochondrial protein, mRNA [NM_007220]	4386.91	773.614	0.337308	0.0697132	1.3082e-06
ZNF586	NM_017652	ref|Homo sapiens zinc finger protein 586 (ZNF586), mRNA [NM_017652]	5479.78	1125.03	0.337267	0.0751903	7.27389e-06
COL1A2	NM_000089	ref|Homo sapiens collagen, type I, alpha 2 (COL1A2), mRNA [NM_000089]	5061.11	2042.5	0.33726	0.0687436	9.29284e-07
AK021551	AK021551	gb|Homo sapiens cDNA FLJ11489 fis, clone HEMBA1001915. [AK021551]	4705.5	1954.5	0.337124	0.680175	0.620147
KIAA1407	NM_020817	ref|Homo sapiens KIAA1407 (KIAA1407), mRNA [NM_020817]	4020.42	2497.43	0.337075	0.0850439	7.38461e-05
NSBP1	NM_030763	ref|Homo sapiens nucleosomal binding protein 1 (NSBP1), mRNA [NM_030763]	4285.5	744.5	0.337054	0.0849564	7.26669e-05
EQC	EQC		4819.91	2123.39	0.336975	0.542965	0.53485
RPL13	ENST00000311528	ens|60S ribosomal protein L13 (Breast basic conserved protein 1). [Source:Uniprot/SWISSPROT;Acc:P26373] [ENST00000311528]	4870.44	1521.52	0.336872	0.0688697	1.00104e-06
HRASLS5	BC034222	gb|Homo sapiens HRAS-like suppressor family, member 5, mRNA (cDNA clone MGC:39540 IMAGE:5268703), complete cds. [BC034222]	4653.74	766.454	0.336864	0.0687381	9.55026e-07
A_32_P36075	A_32_P36075	Unknown	3574.86	1418.69	0.336815	0.0688157	9.85854e-07
BX108395	BX108395	gb|BX108395 NCI_CGAP_GC4 Homo sapiens cDNA clone IMAGp998B203846, mRNA sequence [BX108395]	4464	1727.46	0.336805	0.454113	0.458283
NADK	NM_023018	ref|Homo sapiens NAD kinase (NADK), mRNA [NM_023018]	3754.46	3678.32	0.336486	0.0689425	1.05721e-06
PHF16	NM_014735	ref|Homo sapiens PHD finger protein 16 (PHF16), transcript variant 1, mRNA [NM_014735]	5061.41	2702.73	0.336305	0.116753	0.0039707
A_24_P550893	A_24_P550893	Unknown	4489.42	1477.57	0.336223	0.641525	0.600209
ALS2CR12	NM_139163	ref|Homo sapiens amyotrophic lateral sclerosis 2 (juvenile) chromosome region, candidate 12 (ALS2CR12), mRNA [NM_139163]	5466.58	1338.43	0.335941	0.666088	0.614017
FLJ12078	AK022140	gb|Homo sapiens cDNA FLJ12078 fis, clone HEMBB1002457. [AK022140]	3664.6	2394.71	0.335883	0.385259	0.383296
THC2749235	THC2749235	Unknown	5480.26	2049.96	0.335778	0.164095	0.040733
AK022110	AK022110	gb|Homo sapiens cDNA FLJ12048 fis, clone HEMBB1001990. [AK022110]	4211.14	2871.41	0.335704	0.0686946	1.02433e-06
ANXA2P3	NR_001446	ref|Homo sapiens annexin A2 pseudogene 3 (ANXA2P3) on chromosome 10 [NR_001446]	5468.42	3098.43	0.3356	0.0706064	2.00309e-06
TBC1D24	NM_020705	ref|Homo sapiens TBC1 domain family, member 24 (TBC1D24), mRNA [NM_020705]	5380.22	3927.23	0.335533	0.0737544	5.38168e-06
DACT1	NM_016651	ref|Homo sapiens dapper, antagonist of beta-catenin, homolog 1 (Xenopus laevis) (DACT1), transcript variant 1, mRNA [NM_016651]	5620.12	1865.74	0.335486	0.0686871	1.03814e-06
TMEM201	CR626314	gb|full-length cDNA clone CS0DL001YO01 of B cells (Ramos cell line) Cot 25-normalized of Homo sapiens (human). [CR626314]	4959.43	1514.61	0.335333	0.0686826	1.04827e-06
CXorf40B	NM_001013845	ref|Homo sapiens chromosome X open reading frame 40B (CXorf40B), mRNA [NM_001013845]	4808.38	3069	0.33514	0.0686571	1.05356e-06
ZNF678	AK026475	gb|Homo sapiens cDNA: FLJ22822 fis, clone KAIA3968. [AK026475]	5556.5	2475	0.335082	0.0933665	0.000332096
PTPN14	NM_005401	ref|Homo sapiens protein tyrosine phosphatase, non-receptor type 14 (PTPN14), mRNA [NM_005401]	5519.73	3391.72	0.334962	0.0686737	1.07393e-06
CNGB1	NM_001297	ref|Homo sapiens cyclic nucleotide gated channel beta 1 (CNGB1), mRNA [NM_001297]	4591.5	2255.35	0.334808	0.0951269	0.000432217
DKFZP434C153	AL080128	thc|Q8NHN3_HUMAN (Q8NHN3) Obscurin (Fragment), partial (4%) [THC2678724]	3548.67	700.5	0.334771	0.128875	0.00938683
NSBP1	NM_030763	ref|Homo sapiens nucleosomal binding protein 1 (NSBP1), mRNA [NM_030763]	5099.56	2548.47	0.33473	0.0783829	1.95085e-05
TBC1D2B	AL137303	gb|Homo sapiens mRNA; cDNA DKFZp434O086 (from clone DKFZp434O086). [AL137303]	5608.03	2767.91	0.334573	0.0762039	1.1309e-05
EFHC1	NM_018100	ref|Homo sapiens EF-hand domain (C-terminal) containing 1 (EFHC1), mRNA [NM_018100]	4007.86	2534.06	0.33449	0.068664	1.10811e-06
ADAM12	NM_021641	ref|Homo sapiens ADAM metallopeptidase domain 12 (meltrin alpha) (ADAM12), transcript variant 2, mRNA [NM_021641]	3880.28	2167.47	0.334295	0.289766	0.248635
A_24_P375510	A_24_P375510	Unknown	4540.11	1580.5	0.334159	0.123993	0.00703916
ATM	NM_000051	ref|Homo sapiens ataxia telangiectasia mutated (ATM), transcript variant 1, mRNA [NM_000051]	5492	1162.46	0.334019	0.0712598	2.76778e-06
AL137292	AL137292	gb|Homo sapiens mRNA; cDNA DKFZp434L1016 (from clone DKFZp434L1016) [AL137292]	4783.5	3861.35	0.33392	0.394514	0.397324
RPESP	NM_153225	ref|Homo sapiens RPE-spondin (RPESP), mRNA [NM_153225]	3498.94	1609.57	0.333826	0.667352	0.616917
LOC441666	AL832540	gb|Homo sapiens mRNA; cDNA DKFZp547A0117 (from clone DKFZp547A0117). [AL832540]	5315.42	1881.06	0.333821	0.0702881	2.04101e-06
AK096250	AK096250	gb|Homo sapiens cDNA FLJ38931 fis, clone NT2NE2013189. [AK096250]	3791.57	2174.77	0.333749	0.0695527	1.59856e-06
SETD8	NM_020382	ref|Homo sapiens SET domain containing (lysine methyltransferase) 8 (SETD8), mRNA [NM_020382]	5454.49	1257.38	0.333688	0.0686459	1.16789e-06
CTSC	NM_001814	ref|Homo sapiens cathepsin C (CTSC), transcript variant 1, mRNA [NM_001814]	5151.07	3076.41	0.333668	0.068613	1.15598e-06
C20orf132	NM_152503	ref|Homo sapiens chromosome 20 open reading frame 132 (C20orf132), transcript variant 1, mRNA [NM_152503]	5557.94	3605.01	0.333665	0.429959	0.437725
SCML4	NM_198081	ref|Homo sapiens sex comb on midleg-like 4 (Drosophila) (SCML4), mRNA [NM_198081]	5276.5	1536.5	0.333637	0.671761	0.619429
COL6A6	NM_001102608	ref|Homo sapiens collagen type VI alpha 6 (COL6A6), mRNA [NM_001102608]	5047.53	670.986	0.333596	0.302202	0.269643
BC029907	BC029907	gb|Homo sapiens cDNA clone IMAGE:5175565. [BC029907]	4819.5	1815.35	0.333483	0.0826311	5.44143e-05
TUBA4A	NM_006000	ref|Homo sapiens tubulin, alpha 4a (TUBA4A), mRNA [NM_006000]	5404.91	3046.92	0.333468	0.0686304	1.18042e-06
NSBP1	NM_030763	ref|Homo sapiens nucleosomal binding protein 1 (NSBP1), mRNA [NM_030763]	5251.72	1932.03	0.333428	0.0796169	2.81544e-05
P2RY13	NM_023914	ref|Homo sapiens purinergic receptor P2Y, G-protein coupled, 13 (P2RY13), transcript variant 1, mRNA [NM_023914]	5224.89	700.5	0.333285	0.670245	0.619007
DNAI1	NM_012144	ref|Homo sapiens dynein, axonemal, intermediate chain 1 (DNAI1), mRNA [NM_012144]	3792	2790.54	0.333278	0.0876479	0.000143264
SYT15	AK131036	gb|Homo sapiens cDNA FLJ29001 fis, clone CBL08678. [AK131036]	3510.58	693.427	0.333267	0.142915	0.0197047
PP12708	AF318327	gb|Homo sapiens pp12708 mRNA, complete cds. [AF318327]	4425.33	942.5	0.333146	0.218194	0.126803
GABRG1	NM_173536	ref|Homo sapiens gamma-aminobutyric acid (GABA) A receptor, gamma 1 (GABRG1), mRNA [NM_173536]	4732.09	3289.39	0.333043	0.182196	0.0675583
ZNF253	NM_021047	ref|Homo sapiens zinc finger protein 253 (ZNF253), mRNA [NM_021047]	4237.03	3354.74	0.333001	0.148369	0.0248063
AK055501	AK055501	gb|Homo sapiens cDNA FLJ30939 fis, clone FEBRA2007414. [AK055501]	5506.36	3193.41	0.332983	0.140919	0.0181304
CLDN12	NM_012129	ref|Homo sapiens claudin 12 (CLDN12), mRNA [NM_012129]	4097.03	2893.75	0.332978	0.163475	0.0416626
SEC22B	NM_004892	ref|Homo sapiens SEC22 vesicle trafficking protein homolog B (S. cerevisiae) (SEC22B), mRNA [NM_004892]	5491.63	633.735	0.332779	0.068587	1.22265e-06
RAC1	NM_198829	ref|Homo sapiens ras-related C3 botulinum toxin substrate 1 (rho family, small GTP binding protein Rac1) (RAC1), transcript variant Rac1c, mRNA [NM_198829]	4489.93	2299.36	0.332589	0.0685548	1.22574e-06
CXCL12	NM_199168	ref|Homo sapiens chemokine (C-X-C motif) ligand 12 (stromal cell-derived factor 1) (CXCL12), transcript variant 1, mRNA [NM_199168]	3549.55	1609.92	0.332555	0.068551	1.22714e-06
LYPD3	NM_014400	ref|Homo sapiens LY6/PLAUR domain containing 3 (LYPD3), mRNA [NM_014400]	3753.4	2064.84	0.33234	0.0693241	1.63489e-06
SSH3	NM_017857	ref|Homo sapiens slingshot homolog 3 (Drosophila) (SSH3), mRNA [NM_017857]	4236.19	2446.03	0.33172	0.069097	1.58047e-06
PAPSS2	NM_001015880	ref|Homo sapiens 3'-phosphoadenosine 5'-phosphosulfate synthase 2 (PAPSS2), transcript variant 2, mRNA [NM_001015880]	4134.57	2460.46	0.33166	0.0685209	1.29665e-06
LOC283767	NM_001001413	ref|Homo sapiens FLJ40198 protein (LOC283767), mRNA [NM_001001413]	3537.58	2541.43	0.331466	0.107199	0.00198762
PHOSPHO2	NM_001008489	ref|Homo sapiens phosphatase, orphan 2 (PHOSPHO2), mRNA [NM_001008489]	5416.38	1279.37	0.331462	0.0687775	1.4404e-06
ZNF266	NM_006631	ref|Homo sapiens zinc finger protein 266 (ZNF266), mRNA [NM_006631]	5607.78	2298.92	0.331457	0.0695868	1.90538e-06
RAC1	NM_198829	ref|Homo sapiens ras-related C3 botulinum toxin substrate 1 (rho family, small GTP binding protein Rac1) (RAC1), transcript variant Rac1c, mRNA [NM_198829]	4034.37	4058.81	0.331402	0.0685109	1.31664e-06
RAPGEF2	NM_014247	ref|Homo sapiens Rap guanine nucleotide exchange factor (GEF) 2 (RAPGEF2), mRNA [NM_014247]	3931.26	2211.23	0.33125	0.0685145	1.33313e-06
FLJ39632	BC041856	gb|Homo sapiens cDNA clone IMAGE:5270501. [BC041856]	3600.76	1756.67	0.331154	0.0686065	1.38702e-06
PYGL	NM_002863	ref|Homo sapiens phosphorylase, glycogen; liver (Hers disease, glycogen storage disease type VI) (PYGL), mRNA [NM_002863]	5608.38	3047	0.331095	0.0684931	1.33827e-06
LRP1B	NM_018557	ref|Homo sapiens low density lipoprotein-related protein 1B (deleted in tumors) (LRP1B), mRNA [NM_018557]	4897.11	3824.97	0.330926	0.233407	0.156247
SLC12A8	NM_024628	ref|Homo sapiens solute carrier family 12 (potassium/chloride transporters), member 8 (SLC12A8), mRNA [NM_024628]	4235.51	1462.87	0.330875	0.0982225	0.000755429
TMEM192	NM_001100389	ref|Homo sapiens transmembrane protein 192 (TMEM192), mRNA [NM_001100389]	4475.85	678.413	0.330874	0.0696116	2.00284e-06
RFPL4B	NM_001013734	ref|Homo sapiens ret finger protein-like 4B (RFPL4B), mRNA [NM_001013734]	5442.68	1177.36	0.330833	0.672097	0.62255
KLRG1	NM_005810	ref|Homo sapiens killer cell lectin-like receptor subfamily G, member 1 (KLRG1), mRNA [NM_005810]	3943.67	2130.5	0.33048	0.201779	0.101457
IL22RA2	NM_052962	ref|Homo sapiens interleukin 22 receptor, alpha 2 (IL22RA2), transcript variant 1, mRNA [NM_052962]	4057.58	1639.43	0.330284	0.586537	0.573361
SPA17	NM_017425	ref|Homo sapiens sperm autoantigenic protein 17 (SPA17), mRNA [NM_017425]	5200.93	1800.17	0.330245	0.0685097	1.43267e-06
IL16	BC040272	gb|Homo sapiens interleukin 16 (lymphocyte chemoattractant factor), mRNA (cDNA clone IMAGE:5181568), complete cds. [BC040272]	4338.11	2900.5	0.33021	0.504345	0.512642
KCND2	NM_012281	ref|Homo sapiens potassium voltage-gated channel, Shal-related subfamily, member 2 (KCND2), mRNA [NM_012281]	5112.42	2526.43	0.330206	0.411214	0.421973
RAC1	NM_198829	ref|Homo sapiens ras-related C3 botulinum toxin substrate 1 (rho family, small GTP binding protein Rac1) (RAC1), transcript variant Rac1c, mRNA [NM_198829]	5507.13	3780.5	0.329991	0.0684505	1.42938e-06
NAIP	NM_004536	ref|Homo sapiens NLR family, apoptosis inhibitory protein (NAIP), transcript variant 1, mRNA [NM_004536]	5138.56	3289.12	0.32998	0.0846795	9.74694e-05
NEK9	ENST00000238616	ens|Serine/threonine-protein kinase Nek9 (EC 2.7.11.1) (NimA-related protein kinase 9) (Never in mitosis A-related kinase 9) (Nercc1 kinase) (NIMA-related kinase 8) (Nek8). [Source:Uniprot/SWISSPROT;Acc:Q8TD19] [ENST00000238616]	4882.85	1044.89	0.329489	0.0684757	1.49603e-06
TXLNA	NM_175852	ref|Homo sapiens taxilin alpha (TXLNA), mRNA [NM_175852]	3892.5	1455.65	0.329202	0.0705349	3.05296e-06
CCDC98	NM_139076	ref|Homo sapiens coiled-coil domain containing 98 (CCDC98), mRNA [NM_139076]	5034.54	531.882	0.329158	0.0707791	3.31144e-06
VTCN1	NM_024626	ref|Homo sapiens V-set domain containing T cell activation inhibitor 1 (VTCN1), mRNA [NM_024626]	4998.67	3340.5	0.329091	0.482409	0.495124
ENST00000342888	ENST00000342888	ens|CDNA FLJ26056 fis, clone PRS03239. [Source:Uniprot/SPTREMBL;Acc:Q6ZPC6] [ENST00000342888]	4730	986.455	0.329054	0.249531	0.187273
SLC26A2	NM_000112	ref|Homo sapiens solute carrier family 26 (sulfate transporter), member 2 (SLC26A2), mRNA [NM_000112]	4959.42	1895.57	0.328891	0.0693722	2.1271e-06
BCL6B	NM_181844	ref|Homo sapiens B-cell CLL/lymphoma 6, member B (zinc finger protein) (BCL6B), mRNA [NM_181844]	4680.45	2276.61	0.328878	0.153387	0.0320245
A_32_P113462	A_32_P113462	Unknown	3868.5	3230.5	0.328869	0.211421	0.119823
CDV3	NM_017548	ref|Homo sapiens CDV3 homolog (mouse) (CDV3), mRNA [NM_017548]	5633.62	3193.74	0.328673	0.0684185	1.5564e-06
THC2611661	THC2611661	thc|RR12_SPIMX (P42344) Chloroplast 30S ribosomal protein S12, partial (11%) [THC2611661]	4059.95	3898.01	0.328651	0.0993705	0.000941914
CDR1	AK054921	gb|Homo sapiens cDNA FLJ30359 fis, clone BRACE2007760, highly similar to 40S RIBOSOMAL PROTEIN S15A. [AK054921]	4362.03	1228.4	0.328571	0.068401	1.55841e-06
ENST00000324663	ENST00000324663	ens|Uncharacterized protein C18orf12 (Protein HEIL1). [Source:Uniprot/SWISSPROT;Acc:Q96KH6] [ENST00000324663]	5175.53	3295.53	0.32843	0.0684544	1.60423e-06
HRSP12	NM_005836	ref|Homo sapiens heat-responsive protein 12 (HRSP12), mRNA [NM_005836]	4627.79	385	0.328389	0.0683974	1.57729e-06
IRF6	NM_006147	ref|Homo sapiens interferon regulatory factor 6 (IRF6), mRNA [NM_006147]	5532.09	3281.61	0.328319	0.365943	0.36962
LOX	NM_002317	ref|Homo sapiens lysyl oxidase (LOX), mRNA [NM_002317]	5125.6	2724.36	0.328305	0.0684781	1.6324e-06
GJA1	NM_000165	ref|Homo sapiens gap junction protein, alpha 1, 43kDa (GJA1), mRNA [NM_000165]	4211	2387.26	0.328287	0.068423	1.60329e-06
RAC1	NM_198829	ref|Homo sapiens ras-related C3 botulinum toxin substrate 1 (rho family, small GTP binding protein Rac1) (RAC1), transcript variant Rac1c, mRNA [NM_198829]	5037.53	4140.09	0.328218	0.0683795	1.58709e-06
RCCD1	NM_033544	ref|Homo sapiens RCC1 domain containing 1 (RCCD1), transcript variant 1, mRNA [NM_033544]	3612.77	1059.88	0.328204	0.0683893	1.59419e-06
NKIRAS2	NM_001001349	ref|Homo sapiens NFKB inhibitor interacting Ras-like 2 (NKIRAS2), transcript variant 1, mRNA [NM_001001349]	3904.88	1067.24	0.328201	0.0684834	1.64783e-06
ETG09_48764	ETG09_48764		5010.11	1778.5	0.328012	0.681982	0.630539
THC2604598	THC2604598	thc|AF154107 UDP-GalNAc:polypeptide N-acetylgalactosaminyltransferase 5 {Homo sapiens} (exp=-1; wgp=0; cg=0), partial (25%) [THC2604598]	4820.62	3091.32	0.327922	0.0699723	2.77978e-06
MED20	NM_004275	ref|Homo sapiens mediator complex subunit 20 (MED20), mRNA [NM_004275]	5594.38	1250	0.327865	0.0683928	1.63613e-06
ELFN1	XM_374386	gb|PREDICTED: Homo sapiens extracellular leucine-rich repeat and fibronectin type III containing 1 (ELFN1), mRNA [XM_374386]	3766.75	2834.58	0.32785	0.0684032	1.64383e-06
THC2659853	THC2659853	Unknown	4362.17	1669.15	0.32781	0.319707	0.3052
WNK1	NM_018979	ref|Homo sapiens WNK lysine deficient protein kinase 1 (WNK1), mRNA [NM_018979]	4679.99	1602.23	0.327599	0.0684037	1.67448e-06
SLC30A1	NM_021194	ref|Homo sapiens solute carrier family 30 (zinc transporter), member 1 (SLC30A1), mRNA [NM_021194]	5085.44	648.973	0.327413	0.0683479	1.66455e-06
BC007552	BC007552	gb|Homo sapiens cDNA clone IMAGE:2967168, **** WARNING: chimeric clone ****. [BC007552]	3855	2299.46	0.327096	0.137455	0.0173286
ZNF568	BC016334	gb|Homo sapiens zinc finger protein 568, mRNA (cDNA clone IMAGE:4052822), partial cds. [BC016334]	3586.5	414.5	0.327055	0.4606	0.477666
CXCL12	AK090482	gb|Homo sapiens mRNA for FLJ00404 protein. [AK090482]	5022.93	1565.8	0.326829	0.0763963	1.88523e-05
ACSL4	NM_004458	ref|Homo sapiens acyl-CoA synthetase long-chain family member 4 (ACSL4), transcript variant 1, mRNA [NM_004458]	5468.27	3040.36	0.326377	0.0683184	1.77671e-06
hCG_2033039	NM_138378	ref|Homo sapiens hypothetical protein BC006136 (LOC91893), mRNA [NM_138378]	3945.6	4096.05	0.32633	0.0930986	0.000456247
AK090897	AK090897	gb|Homo sapiens cDNA FLJ33578 fis, clone BRAMY2011639. [AK090897]	4046.67	3714.5	0.326113	0.0833688	9.16514e-05
LINGO2	NM_152570	ref|Homo sapiens leucine rich repeat and Ig domain containing 2 (LINGO2), mRNA [NM_152570]	4872.7	3795.07	0.32569	0.287622	0.257485
CHAC1	NM_024111	ref|Homo sapiens ChaC, cation transport regulator homolog 1 (E. coli) (CHAC1), mRNA [NM_024111]	3626.52	2298.95	0.325677	0.0683595	1.89627e-06
BU173515	BU173515	gb|AGENCOURT_7936430 NIH_MGC_71 Homo sapiens cDNA clone IMAGE:6174569 5', mRNA sequence [BU173515]	3664.11	1734.5	0.325351	0.068347	1.93319e-06
CC2D2A	NM_001080522	ref|Homo sapiens coiled-coil and C2 domain containing 2A (CC2D2A), mRNA [NM_001080522]	4730	927.545	0.325306	0.071925	6.10137e-06
BMP7	NM_001719	ref|Homo sapiens bone morphogenetic protein 7 (osteogenic protein 1) (BMP7), mRNA [NM_001719]	4628.5	1177	0.325117	0.298952	0.276805
BE826587	BE826587	gb|BE826587 QV1-EN0042-300500-224-e04 EN0042 Homo sapiens cDNA, mRNA sequence [BE826587]	4566.57	2871.61	0.324675	0.0765778	2.23721e-05
THC2705456	THC2705456	thc|Q41L23_METBU (Q41L23) DedA, partial (8%) [THC2705456]	4920.58	1228.43	0.324674	0.127078	0.0106213
AK022936	AK022936	gb|Homo sapiens cDNA FLJ12874 fis, clone NT2RP2003769. [AK022936]	5151.56	3662.97	0.324648	0.0682888	1.99388e-06
ZNF77	NM_021217	ref|Homo sapiens zinc finger protein 77 (ZNF77), mRNA [NM_021217]	3665.88	3905.31	0.324601	0.0964743	0.000766449
LOC100132167	BC006438	gb|Homo sapiens cDNA clone MGC:13162 IMAGE:3010103, complete cds. [BC006438]	5264.43	1616.77	0.324426	0.0682224	1.98032e-06
MAGEA8	NM_005364	ref|Homo sapiens melanoma antigen family A, 8 (MAGEA8), mRNA [NM_005364]	3729.5	3590	0.324399	0.112942	0.00407529
SLC23A1	NM_152685	ref|Homo sapiens solute carrier family 23 (nucleobase transporters), member 1 (SLC23A1), transcript variant 2, mRNA [NM_152685]	5392	2761	0.32356	0.555812	0.560473
THC2696271	THC2696271	Unknown	4844.5	1272.5	0.323477	0.357091	0.365006
LRRC38	CR622769	gb|full-length cDNA clone CS0DI025YD24 of Placenta Cot 25-normalized of Homo sapiens (human). [CR622769]	5149.5	1477.65	0.323317	0.0850867	0.000144779
MT1JP	AF348994	gb|Homo sapiens MTB (MTB) mRNA, complete cds. [AF348994]	5164.26	3890.32	0.323256	0.0944316	0.000618946
ZNF473	NM_015428	ref|Homo sapiens zinc finger protein 473 (ZNF473), transcript variant 1, mRNA [NM_015428]	4627.75	399.587	0.32311	0.0685651	2.44752e-06
FKSG2	NM_021631	ref|Homo sapiens apoptosis inhibitor (FKSG2), mRNA [NM_021631]	4679.16	868.9	0.323038	0.0738687	1.22474e-05
A_32_P158376	A_32_P158376	Unknown	4185.5	2636.5	0.323003	0.101422	0.00144879
THC2680948	THC2680948	Unknown	3779.5	2754	0.322942	0.157493	0.0403141
EDN1	NM_001955	ref|Homo sapiens endothelin 1 (EDN1), mRNA [NM_001955]	4844	700.271	0.322938	0.068166	2.16339e-06
MLSTD2	NM_032228	ref|Homo sapiens male sterility domain containing 2 (MLSTD2), mRNA [NM_032228]	4044.01	678.543	0.322844	0.0690416	2.92421e-06
RSPH3	NM_031924	ref|Homo sapiens radial spoke head 3 homolog (Chlamydomonas) (RSPH3), mRNA [NM_031924]	4564.56	671.26	0.322708	0.0686292	2.5737e-06
TPRG1	NM_198485	ref|Homo sapiens tumor protein p63 regulated 1 (TPRG1), mRNA [NM_198485]	4807.91	2849.07	0.322099	0.552758	0.560087
CCDC98	NM_139076	ref|Homo sapiens coiled-coil domain containing 98 (CCDC98), mRNA [NM_139076]	5442.89	2687.66	0.321961	0.0698551	4.04648e-06
N4BP2L1	NM_052818	ref|Homo sapiens NEDD4 binding protein 2-like 1 (N4BP2L1), transcript variant 1, mRNA [NM_052818]	4691.5	715.352	0.32192	0.569839	0.57212
MAPT	NM_016835	ref|Homo sapiens microtubule-associated protein tau (MAPT), transcript variant 1, mRNA [NM_016835]	4299.42	2013.43	0.321886	0.151397	0.0334942
CCDC98	NM_139076	ref|Homo sapiens coiled-coil domain containing 98 (CCDC98), mRNA [NM_139076]	4783	2585.22	0.321805	0.0863846	0.000195111
SCAMP4	NM_079834	ref|Homo sapiens secretory carrier membrane protein 4 (SCAMP4), mRNA [NM_079834]	3613.72	2012.97	0.321542	0.0681771	2.40205e-06
THC2646312	THC2646312	Unknown	5238.58	1983.57	0.321312	0.0837573	0.000124939
TGFBI	NM_000358	ref|Homo sapiens transforming growth factor, beta-induced, 68kDa (TGFBI), mRNA [NM_000358]	3753.5	2343.35	0.321262	0.0680949	2.38337e-06
GIPC2	NM_017655	ref|Homo sapiens GIPC PDZ domain containing family, member 2 (GIPC2), mRNA [NM_017655]	4085	3810	0.321095	0.441666	0.467221
ANKRA2	NM_023039	ref|Homo sapiens ankyrin repeat, family A (RFXANK-like), 2 (ANKRA2), mRNA [NM_023039]	5620.37	2570.36	0.320829	0.0681647	2.51798e-06
TTC12	NM_017868	ref|Homo sapiens tetratricopeptide repeat domain 12 (TTC12), mRNA [NM_017868]	3600.87	1595.19	0.320774	0.0683415	2.68322e-06
TNRC8	AK056476	gb|Homo sapiens cDNA FLJ31914 fis, clone NT2RP7004884. [AK056476]	4818.58	612.179	0.320687	0.068567	2.91124e-06
NAT13	NM_025146	ref|Homo sapiens N-acetyltransferase 13 (NAT13), mRNA [NM_025146]	3524.79	2123.16	0.320666	0.0680956	2.48866e-06
HMBS	NM_000190	ref|Homo sapiens hydroxymethylbilane synthase (HMBS), transcript variant 1, mRNA [NM_000190]	4451.33	1529.27	0.320567	0.0680695	2.48448e-06
DPYSL3	NM_001387	ref|Homo sapiens dihydropyrimidinase-like 3 (DPYSL3), mRNA [NM_001387]	4171.56	1235.74	0.320309	0.0680582	2.52123e-06
A_24_P927693	A_24_P927693	Unknown	5506.45	2254.78	0.320238	0.410585	0.435417
A_32_P80951	A_32_P80951	Unknown	4577.63	1279.6	0.32005	0.548421	0.5595
AJ318805	AJ318805	gb|AJ318805 Homo sapiens adipose tissue Homo sapiens cDNA clone 2040, mRNA sequence [AJ318805]	5175.75	2372.29	0.319956	0.0971785	0.000993179
LRRC20	NM_018205	ref|Homo sapiens leucine rich repeat containing 20 (LRRC20), transcript variant 3, mRNA [NM_018205]	5378.49	3105.89	0.319893	0.163688	0.0506668
CR616033	CR616033	gb|full-length cDNA clone CS0DF034YF04 of Fetal brain of Homo sapiens (human). [CR616033]	4247.26	752.069	0.31977	0.0705178	5.77145e-06
AX721128	AX721128	gb|Sequence 88 from Patent WO0220754. [AX721128]	4374.11	546.5	0.319693	0.199058	0.108268
EDN1	NM_001955	ref|Homo sapiens endothelin 1 (EDN1), mRNA [NM_001955]	4526.45	546.595	0.319623	0.0680341	2.62734e-06
BX116657	BX116657	gb|BX116657 Soares_testis_NHT Homo sapiens cDNA clone IMAGp998O114104, mRNA sequence [BX116657]	5239	2203.54	0.319423	0.206972	0.122756
CXXC5	NM_016463	ref|Homo sapiens CXXC finger 5 (CXXC5), mRNA [NM_016463]	5519.07	2467.51	0.319318	0.0680265	2.67888e-06
EDN1	NM_001955	ref|Homo sapiens endothelin 1 (EDN1), mRNA [NM_001955]	4438.3	1639.25	0.319193	0.068016	2.6934e-06
THC2659848	THC2659848	thc|Q8TIK0_METAC (Q8TIK0) Predicted protein, partial (13%) [THC2659848]	4935.5	3685	0.319048	0.110877	0.00400829
BMP4	NM_001202	ref|Homo sapiens bone morphogenetic protein 4 (BMP4), transcript variant 1, mRNA [NM_001202]	4223.68	2614.76	0.319029	0.0682293	2.92748e-06
SLC7A11	NM_014331	ref|Homo sapiens solute carrier family 7, (cationic amino acid transporter, y+ system) member 11 (SLC7A11), mRNA [NM_014331]	3969.46	2512.22	0.318787	0.0729186	1.23219e-05
ZSWIM6	ENST00000252744	ens|Zinc finger SWIM domain-containing protein 6 (Fragment). [Source:Uniprot/SWISSPROT;Acc:Q9HCJ5] [ENST00000252744]	3906.89	3516.5	0.31876	0.0680637	2.82352e-06
CHIC1	NM_001039840	ref|Homo sapiens cysteine-rich hydrophobic domain 1 (CHIC1), mRNA [NM_001039840]	4426.68	2541.55	0.318737	0.0782155	4.59907e-05
ZNF452	NM_052923	ref|Homo sapiens zinc finger protein 452 (ZNF452), mRNA [NM_052923]	4831.11	677.127	0.318661	0.249329	0.201224
C9orf95	NM_017881	ref|Homo sapiens chromosome 9 open reading frame 95 (C9orf95), mRNA [NM_017881]	5151.7	3575.16	0.318607	0.0689476	3.8189e-06
LOC643932	XR_017289	ref|PREDICTED: Homo sapiens misc_RNA (LOC643932), miscRNA [XR_017289]	3994.91	2541.39	0.318607	0.0679898	2.78457e-06
PRPS1	NM_002764	ref|Homo sapiens phosphoribosyl pyrophosphate synthetase 1 (PRPS1), mRNA [NM_002764]	4718.33	1888.5	0.318576	0.0679886	2.78971e-06
UPK3A	NM_006953	ref|Homo sapiens uroplakin 3A (UPK3A), mRNA [NM_006953]	3918.5	2116	0.318426	0.376555	0.39776
RNF144A	NM_014746	ref|Homo sapiens ring finger protein 144A (RNF144A), mRNA [NM_014746]	4476.2	751.672	0.318339	0.117052	0.00653549
PRO2012	BC019830	gb|Homo sapiens hypothetical protein PRO2012, mRNA (cDNA clone MGC:29947 IMAGE:4995736), complete cds. [BC019830]	4045.5	2379.65	0.318234	0.135568	0.0189046
TMEM158	NM_015444	ref|Homo sapiens transmembrane protein 158 (TMEM158), mRNA [NM_015444]	4044.23	692.703	0.31808	0.0679705	2.87333e-06
FBXL7	NM_012304	ref|Homo sapiens F-box and leucine-rich repeat protein 7 (FBXL7), mRNA [NM_012304]	3664.93	2849.36	0.317925	0.0679925	2.92681e-06
DDX47	NM_016355	ref|Homo sapiens DEAD (Asp-Glu-Ala-Asp) box polypeptide 47 (DDX47), transcript variant 1, mRNA [NM_016355]	4325.13	2409.38	0.317865	0.0679607	2.90829e-06
DPP4	NM_001935	ref|Homo sapiens dipeptidyl-peptidase 4 (CD26, adenosine deaminase complexing protein 2) (DPP4), mRNA [NM_001935]	4069.91	1309.39	0.317122	0.11391	0.00536966
ZNF660	NM_173658	ref|Homo sapiens zinc finger protein 660 (ZNF660), mRNA [NM_173658]	4910.09	3509.07	0.317087	0.0831865	0.000137983
LOC100133036	AK125850	gb|Homo sapiens cDNA FLJ43862 fis, clone TESTI4007775. [AK125850]	4720.26	3986.06	0.316998	0.351119	0.36662
CCDC98	NM_139076	ref|Homo sapiens coiled-coil domain containing 98 (CCDC98), mRNA [NM_139076]	5275.51	348.589	0.316961	0.0712478	8.63827e-06
TOP2A	NM_001067	ref|Homo sapiens topoisomerase (DNA) II alpha 170kDa (TOP2A), mRNA [NM_001067]	5506.26	2064.22	0.316725	0.0679219	3.1151e-06
GSTM3	NM_000849	ref|Homo sapiens glutathione S-transferase M3 (brain) (GSTM3), mRNA [NM_000849]	5542.79	824.907	0.316657	0.0689223	4.33965e-06
C21orf122	BC004343	gb|Homo sapiens chromosome 21 open reading frame 122, mRNA (cDNA clone MGC:10960 IMAGE:3633193), complete cds. [BC004343]	5506.52	3164.56	0.316628	0.0692189	4.77821e-06
HSD3B1	NM_000862	ref|Homo sapiens hydroxy-delta-5-steroid dehydrogenase, 3 beta- and steroid delta-isomerase 1 (HSD3B1), mRNA [NM_000862]	3958	3722	0.316559	0.466379	0.497291
NRP2	NM_201266	ref|Homo sapiens neuropilin 2 (NRP2), transcript variant 1, mRNA [NM_201266]	4985.29	2115.65	0.316488	0.0709612	8.19551e-06
AK095167	AK095167	gb|Homo sapiens cDNA FLJ37848 fis, clone BRSSN2013544. [AK095167]	5112.67	3010.5	0.316314	0.0718414	1.0679e-05
ABL1	NM_005157	ref|Homo sapiens c-abl oncogene 1, receptor tyrosine kinase (ABL1), transcript variant a, mRNA [NM_005157]	3944	2409.46	0.316287	0.0740498	1.94359e-05
APOL6	NM_030641	ref|Homo sapiens apolipoprotein L, 6 (APOL6), mRNA [NM_030641]	3879	759.455	0.316241	0.0701111	6.46533e-06
TMEM98	NM_015544	ref|Homo sapiens transmembrane protein 98 (TMEM98), transcript variant 1, mRNA [NM_015544]	4363.25	2519.41	0.316231	0.0678979	3.20157e-06
ZSWIM7	NM_001042698	ref|Homo sapiens zinc finger, SWIM-type containing 7 (ZSWIM7), transcript variant 2, mRNA [NM_001042698]	5125.23	2284.14	0.316193	0.0679063	3.2192e-06
AK094088	AK094088	gb|Homo sapiens cDNA FLJ36769 fis, clone ADIPS2000245. [AK094088]	4580.33	4037.25	0.316085	0.0679751	3.31926e-06
HGF	NM_001010931	ref|Homo sapiens hepatocyte growth factor (hepapoietin A; scatter factor) (HGF), transcript variant 2, mRNA [NM_001010931]	4376.34	3582.59	0.315995	0.414238	0.445562
THC2676963	THC2676963	thc|ZN265_RAT (O35986) Zinc finger protein 265 (Zinc finger, splicing), partial (6%) [THC2676963]	3919.26	2805.5	0.315914	0.0691941	4.98007e-06
HDAC4	NM_006037	ref|Homo sapiens histone deacetylase 4 (HDAC4), mRNA [NM_006037]	4210.25	1492.45	0.315814	0.0682875	3.75017e-06
THC2645538	THC2645538	Unknown	4158.91	1375.39	0.315758	0.672123	0.638504
THC2569209	THC2569209	thc|ALU1_HUMAN (P39188) Alu subfamily J sequence contamination warning entry, partial (12%) [THC2569209]	3779.5	2798	0.315482	0.107134	0.00323218
PAK2	NM_002577	ref|Homo sapiens p21 (CDKN1A)-activated kinase 2 (PAK2), mRNA [NM_002577]	4718.34	1976.84	0.315473	0.0678743	3.35344e-06
ME2	NM_002396	ref|Homo sapiens malic enzyme 2, NAD(+)-dependent, mitochondrial (ME2), nuclear gene encoding mitochondrial protein, mRNA [NM_002396]	4882.35	854.222	0.315275	0.0678977	3.42743e-06
ENST00000341591	ENST00000341591	ens|PHD finger protein 10 (XAP135). [Source:Uniprot/SWISSPROT;Acc:Q8WUB8] [ENST00000341591]	4032.56	1756.52	0.315224	0.0682524	3.86509e-06
CR617018	CR617018	gb|full-length cDNA clone CS0DG001YH13 of B cells (Ramos cell line) of Homo sapiens (human). [CR617018]	4576.89	414.56	0.315016	0.0680518	3.67338e-06
RPL29	NM_000992	ref|Homo sapiens ribosomal protein L29 (RPL29), mRNA [NM_000992]	3549.05	920.473	0.315015	0.0678489	3.43569e-06
AF118067	AF118067	gb|Homo sapiens PRO1578 mRNA, complete cds. [AF118067]	4324.5	1954.5	0.315011	0.518504	0.543494
ARHGAP24	AK130576	gb|Homo sapiens cDNA FLJ27066 fis, clone SPL01327. [AK130576]	4819.42	1477.57	0.314902	0.380351	0.407713
SCARB1	NM_005505	ref|Homo sapiens scavenger receptor class B, member 1 (SCARB1), transcript variant 1, mRNA [NM_005505]	5316.68	3523.25	0.314101	0.0681541	4.05205e-06
BC036627	BC036627	gb|Homo sapiens cDNA clone IMAGE:5288566. [BC036627]	3855.02	2768.74	0.314085	0.27732	0.257394
FLJ11286	NM_018381	ref|Homo sapiens hypothetical protein FLJ11286 (FLJ11286), mRNA [NM_018381]	3613.96	2540.76	0.313908	0.0680917	4.02538e-06
U88048	U88048	gb|Human clone KiSS-16 unknown product mRNA, complete cds. [U88048]	4349.67	1382.67	0.313897	0.0721287	1.34963e-05
ZFY	NM_003411	ref|Homo sapiens zinc finger protein, Y-linked (ZFY), mRNA [NM_003411]	4605.72	3772.71	0.313819	0.404943	0.438356
ITGB3	NM_000212	ref|Homo sapiens integrin, beta 3 (platelet glycoprotein IIIa, antigen CD61) (ITGB3), mRNA [NM_000212]	3866.5	1118.5	0.313534	0.580608	0.58919
VPS13A	NM_033305	ref|Homo sapiens vacuolar protein sorting 13 homolog A (S. cerevisiae) (VPS13A), transcript variant A, mRNA [NM_033305]	5087	2555.73	0.313406	0.0678486	3.85238e-06
AJ009817	AJ009817	gb|Homo sapiens mRNA for AMMECR1 protein, alternative exon 2. [AJ009817]	5213.5	1925	0.313317	0.0686139	4.96229e-06
CECR6	NM_031890	ref|Homo sapiens cat eye syndrome chromosome region, candidate 6 (CECR6), mRNA [NM_031890]	4160.33	2680.5	0.313153	0.0820441	0.000135145
CAB39L	NM_030925	ref|Homo sapiens calcium binding protein 39-like (CAB39L), transcript variant 1, mRNA [NM_030925]	4705.44	1646.73	0.313065	0.0694492	6.54963e-06
LITAF	NM_004862	ref|Homo sapiens lipopolysaccharide-induced TNF factor (LITAF), mRNA [NM_004862]	4351.87	4037.5	0.312762	0.0677806	3.94371e-06
BC007809	BC007809	gb|Homo sapiens cDNA clone IMAGE:4298560. [BC007809]	4527.09	986.72	0.31276	0.067965	4.18885e-06
GABARAPL1	NM_031412	ref|Homo sapiens GABA(A) receptor-associated protein like 1 (GABARAPL1), mRNA [NM_031412]	4831.5	781	0.312668	0.0678355	4.04222e-06
PDE4D	NM_006203	ref|Homo sapiens phosphodiesterase 4D, cAMP-specific (phosphodiesterase E3 dunce homolog, Drosophila) (PDE4D), transcript variant 2, mRNA [NM_006203]	4731.81	2658.94	0.312513	0.086889	0.000322297
ZNF564	NM_144976	ref|Homo sapiens zinc finger protein 564 (ZNF564), mRNA [NM_144976]	3919.54	3289.83	0.312496	0.0696427	7.21863e-06
RBM43	NM_198557	ref|Homo sapiens RNA binding motif protein 43 (RBM43), mRNA [NM_198557]	3765.89	1837.32	0.312427	0.0713598	1.19663e-05
HMBS	NM_000190	ref|Homo sapiens hydroxymethylbilane synthase (HMBS), transcript variant 1, mRNA [NM_000190]	3651.49	1682.88	0.312425	0.0677505	3.99967e-06
AW138903	AW138903	gb|AW138903 UI-H-BI1-aeq-e-09-0-UI.s1 NCI_CGAP_Sub3 Homo sapiens cDNA clone IMAGE:2720344 3', mRNA sequence [AW138903]	5151.51	2504.48	0.312388	0.356181	0.38046
tcag7.1239	XR_015268	ref|PREDICTED: Homo sapiens misc_RNA (LOC643438), miscRNA [XR_015268]	4489.33	1448.5	0.31228	0.391068	0.424563
LOC727982	BC047589	gb|Homo sapiens cDNA clone IMAGE:5266866. [BC047589]	3742.07	3289.62	0.312278	0.196858	0.11267
COMMD6	NM_203497	ref|Homo sapiens COMM domain containing 6 (COMMD6), transcript variant 1, mRNA [NM_203497]	5290.75	3479.88	0.312273	0.137395	0.0230375
ACAD11	NM_032169	ref|Homo sapiens acyl-Coenzyme A dehydrogenase family, member 11 (ACAD11), mRNA [NM_032169]	5456.14	3692.53	0.312087	0.0741787	2.5851e-05
ARAF	NM_001654	ref|Homo sapiens v-raf murine sarcoma 3611 viral oncogene homolog (ARAF), mRNA [NM_001654]	5214.63	3538.56	0.312045	0.0677992	4.17469e-06
HES1	NM_005524	ref|Homo sapiens hairy and enhancer of split 1, (Drosophila) (HES1), mRNA [NM_005524]	4566.38	2299.37	0.312014	0.0684255	5.11745e-06
COG2	NM_007357	ref|Homo sapiens component of oligomeric golgi complex 2 (COG2), mRNA [NM_007357]	4133.05	773.842	0.311942	0.0677613	4.15368e-06
MKX	NM_173576	ref|Homo sapiens mohawk homeobox (MKX), mRNA [NM_173576]	4883.89	2277.02	0.311887	0.143797	0.030087
ETG10_234183	ETG10_234183		4770.37	2240.66	0.311842	0.512827	0.543132
BX111257	BX111257	gb|BX111257 Soares fetal liver spleen 1NFLS Homo sapiens cDNA clone IMAGp998B19536, mRNA sequence [BX111257]	4642.5	2533.65	0.311774	0.48451	0.519911
CCNK	NM_003858	ref|Homo sapiens cyclin K (CCNK), transcript variant 2, mRNA [NM_003858]	4300.68	3993.39	0.311708	0.0680265	4.60217e-06
CAMTA1	NM_015215	ref|Homo sapiens calmodulin binding transcription activator 1 (CAMTA1), mRNA [NM_015215]	5341.59	2878.47	0.311656	0.0703007	9.28546e-06
PAK2	NM_002577	ref|Homo sapiens p21 (CDKN1A)-activated kinase 2 (PAK2), mRNA [NM_002577]	4970.79	275.194	0.311627	0.0680478	4.66028e-06
LOC440180	XR_018312	gb|PREDICTED: Homo sapiens misc_RNA (LOC440180), miscRNA [XR_018312]	5392.51	3244.87	0.311613	0.0688203	5.95686e-06
GLS	ENST00000320717	ens|Glutaminase kidney isoform, mitochondrial precursor (EC 3.5.1.2) (GLS) (L-glutamine amidohydrolase) (K-glutaminase). [Source:Uniprot/SWISSPROT;Acc:O94925] [ENST00000320717]	3523.14	509.808	0.311444	0.0677195	4.24445e-06
ZNF207	ENST00000394670	ens|Zinc finger protein 207. [Source:Uniprot/SWISSPROT;Acc:O43670] [ENST00000394670]	4082.86	1081.93	0.311401	0.0892289	0.000483178
FAM83H	NM_198488	ref|Homo sapiens family with sequence similarity 83, member H (FAM83H), mRNA [NM_198488]	4604.73	2599.83	0.311386	0.0678634	4.46594e-06
A_24_P913855	A_24_P913855	Unknown	5149.11	1008.5	0.311075	0.403593	0.440847
LOC170082	ENST00000314720	ens|TFS2-M domain-containing protein 1. [Source:Uniprot/SWISSPROT;Acc:Q8N8B7] [ENST00000314720]	4693.68	3193.62	0.311037	0.0721181	1.61143e-05
BC034423	BC034423	gb|Homo sapiens cDNA clone IMAGE:4821006. [BC034423]	3944.5	2688	0.310991	0.0941264	0.000953248
GEMIN4	NM_015721	ref|Homo sapiens gem (nuclear organelle) associated protein 4 (GEMIN4), mRNA [NM_015721]	5112.83	3172.32	0.310914	0.0676992	4.3781e-06
GOLGA1	NM_002077	ref|Homo sapiens golgi autoantigen, golgin subfamily a, 1 (GOLGA1), mRNA [NM_002077]	3917.81	1353.48	0.310841	0.0681034	5.01296e-06
SULF2	NM_018837	ref|Homo sapiens sulfatase 2 (SULF2), transcript variant 1, mRNA [NM_018837]	3803.56	1345.9	0.310767	0.0677531	4.50174e-06
LEMD3	NM_014319	ref|Homo sapiens LEM domain containing 3 (LEMD3), mRNA [NM_014319]	3777.44	788.734	0.310676	0.0677297	4.49676e-06
HMGN1	CR616640	gb|full-length cDNA clone CS0DE011YE22 of Placenta of Homo sapiens (human). [CR616640]	5351.73	641.4	0.310495	0.441827	0.48221
ZNF107	NM_016220	ref|Homo sapiens zinc finger protein 107 (ZNF107), transcript variant 1, mRNA [NM_016220]	5176.91	3530.67	0.310416	0.0708191	1.16937e-05
SMAD5	NM_001001419	ref|Homo sapiens SMAD family member 5 (SMAD5), transcript variant 2, mRNA [NM_001001419]	3587.73	1499.66	0.310396	0.0677317	4.58959e-06
EFCAB7	NM_032437	ref|Homo sapiens EF-hand calcium binding domain 7 (EFCAB7), mRNA [NM_032437]	5059.8	561	0.310394	0.0678043	4.69924e-06
PDILT	NM_174924	ref|Homo sapiens protein disulfide isomerase-like protein of the testis (PDILT), mRNA [NM_174924]	4742.5	539	0.310376	0.630603	0.622585
FLVCR2	NM_017791	ref|Homo sapiens feline leukemia virus subgroup C cellular receptor family, member 2 (FLVCR2), mRNA [NM_017791]	4513.67	656.5	0.310328	0.0826017	0.000172017
CD55	NM_000574	ref|Homo sapiens CD55 molecule, decay accelerating factor for complement (Cromer blood group) (CD55), transcript variant 1, mRNA [NM_000574]	4960.38	2834.52	0.310307	0.0676743	4.53324e-06
A_24_P932125	A_24_P932125	Unknown	5290.99	2878.91	0.310237	0.47778	0.516124
ZNF25	NM_145011	ref|Homo sapiens zinc finger protein 25 (ZNF25), mRNA [NM_145011]	3893.55	2527.1	0.310187	0.0691652	7.30079e-06
MPN2	NM_183062	ref|Homo sapiens marapsin 2 (MPN2), mRNA [NM_183062]	4414.33	2768.5	0.310021	0.312502	0.321167
XR_019306	XR_019306	gb|PREDICTED: Homo sapiens similar to Glutamine synthetase (Glutamate--ammonia ligase) (GS) (LOC401708), mRNA [XR_019306]	3958.42	4015.43	0.309821	0.126006	0.0139407
LOC645027	ENST00000399134	gb|Homo sapiens cDNA clone IMAGE:5107188, containing frame-shift errors. [BC026998]	5138.58	3538.43	0.309729	0.262428	0.237903
KIAA1652	AB051439	gb|Homo sapiens mRNA for KIAA1652 protein, partial cds. [AB051439]	5176.31	2871.01	0.309684	0.0687445	6.64172e-06
TAF13	NM_005645	ref|Homo sapiens TAF13 RNA polymerase II, TATA box binding protein (TBP)-associated factor, 18kDa (TAF13), mRNA [NM_005645]	4948.61	3634.38	0.309676	0.0680462	5.33987e-06
TUBA4A	NM_006000	ref|Homo sapiens tubulin, alpha 4a (TUBA4A), mRNA [NM_006000]	5264.58	1836.7	0.309676	0.0678909	5.08206e-06
FLJ35773	NM_152599	ref|Homo sapiens hypothetical protein FLJ35773 (FLJ35773), mRNA [NM_152599]	5594.89	2555.5	0.309649	0.279336	0.267639
RAB11FIP4	NM_032932	ref|Homo sapiens RAB11 family interacting protein 4 (class II) (RAB11FIP4), mRNA [NM_032932]	4069.44	678.26	0.309645	0.0677688	4.89737e-06
RHOQ	NM_012249	ref|Homo sapiens ras homolog gene family, member Q (RHOQ), mRNA [NM_012249]	4780.87	825.246	0.309553	0.0679161	5.16759e-06
C8orf4	NM_020130	ref|Homo sapiens chromosome 8 open reading frame 4 (C8orf4), mRNA [NM_020130]	5125.91	3443.39	0.309505	0.0738113	2.75059e-05
FLJ42393	AK124384	gb|Homo sapiens cDNA FLJ42393 fis, clone ADRGL2003329. [AK124384]	4731.19	1573.38	0.30935	0.105333	0.00331548
FILIP1L	NM_182909	ref|Homo sapiens filamin A interacting protein 1-like (FILIP1L), transcript variant 1, mRNA [NM_182909]	5633.57	2797.33	0.309316	0.0676305	4.79373e-06
HBB	NM_000518	ref|Homo sapiens hemoglobin, beta (HBB), mRNA [NM_000518]	4998.11	2328.68	0.309301	0.230439	0.179522
PRKG1	Y07512	gb|Human mRNA for type I beta cGMP-dependent protein kinase (EC 2.7.1.37). [Y07512]	5252.5	3280.5	0.309259	0.134861	0.0218387
MCART1	AK098185	gb|Homo sapiens cDNA FLJ40866 fis, clone TRACH2018718. [AK098185]	4831.81	825.013	0.309211	0.0681197	5.64605e-06
THC2635386	THC2635386	Unknown	3918.5	2468	0.309189	0.123252	0.0121212
AK000336	AK000336	gb|Homo sapiens cDNA FLJ20329 fis, clone HEP10185, highly similar to AJ009771 Homo sapiens mRNA for putative RING finger protein. [AK000336]	4539.5	1096.5	0.30915	0.067945	5.36456e-06
LOC441876	XM_497657	ref|PREDICTED: Homo sapiens similar to Rps16 protein, transcript variant 1 (LOC441876), mRNA [XM_497657]	3625.5	1214	0.30903	0.0676167	4.86984e-06
THC2677261	THC2677261	thc|ALU8_HUMAN (P39195) Alu subfamily SX sequence contamination warning entry, partial (4%) [THC2677261]	3778.5	1830	0.308818	0.184491	0.0941525
BX091232	BX091232	gb|BX091232 NCI_CGAP_Gas4 Homo sapiens cDNA clone IMAGp998O066088 ; IMAGE:2448605, mRNA sequence [BX091232]	4820.5	2680.5	0.3087	0.173218	0.074724
RAP2C	NM_021183	ref|Homo sapiens RAP2C, member of RAS oncogene family (RAP2C), mRNA [NM_021183]	4466.12	4044.55	0.308684	0.0717278	1.68085e-05
ENST00000237536	ENST00000237536	ens|Novel protein. [Source:Uniprot/SPTREMBL;Acc:Q5T2J2] [ENST00000237536]	4400.94	2042.48	0.30857	0.0679005	5.50806e-06
MYO9A	NM_006901	ref|Homo sapiens myosin IXA (MYO9A), mRNA [NM_006901]	5011.5	3523.77	0.308556	0.0676975	5.16749e-06
CB529149	CB529149	gb|UI-H-FT2-bjg-p-24-0-UI.s1 NCI_CGAP_FT2 Homo sapiens cDNA clone UI-H-FT2-bjg-p-24-0-UI 3', mRNA sequence [CB529149]	3880.52	2079.16	0.308528	0.0698117	9.89633e-06
LIMCH1	NM_014988	ref|Homo sapiens LIM and calponin homology domains 1 (LIMCH1), transcript variant 1, mRNA [NM_014988]	4095.63	1397.26	0.308496	0.0676028	5.03409e-06
THC2611971	THC2611971	thc|Q23IV5_TETTH (Q23IV5) Leucine Rich Repeat family protein, partial (3%) [THC2777279]	4058.71	2900.47	0.308457	0.0685168	6.73429e-06
LOX	NM_002317	ref|Homo sapiens lysyl oxidase (LOX), mRNA [NM_002317]	5175.56	1785.49	0.308075	0.06768	5.31529e-06
ZNF606	NM_025027	ref|Homo sapiens zinc finger protein 606 (ZNF606), mRNA [NM_025027]	4770.01	2607.38	0.308035	0.0691203	8.33028e-06
ZMYM1	NM_024772	ref|Homo sapiens zinc finger, MYM-type 1 (ZMYM1), mRNA [NM_024772]	5148.63	421.64	0.308014	0.0679348	5.78875e-06
NUDT13	NM_015901	ref|Homo sapiens nudix (nucleoside diphosphate linked moiety X)-type motif 13 (NUDT13), mRNA [NM_015901]	4071.5	2922.5	0.307915	0.0772993	6.79347e-05
A_24_P812018	A_24_P812018	Unknown	4567.14	3589.93	0.307833	0.0785318	8.86013e-05
GUCY2F	NM_001522	ref|Homo sapiens guanylate cyclase 2F, retinal (GUCY2F), mRNA [NM_001522]	4464	1712.54	0.307782	0.190637	0.106421
SEL1L	NM_005065	ref|Homo sapiens sel-1 suppressor of lin-12-like (C. elegans) (SEL1L), mRNA [NM_005065]	4465.61	3575.16	0.307544	0.204311	0.132252
THC2523793	THC2523793	thc|Q9DC07_MOUSE (Q9DC07) Adult male lung cDNA, RIKEN full-length enriched library, clone:1200007O21 product:LIM AND SH3 PROTEIN (LASP Homolog), full insert sequence (Nebulette), partial (11%) [THC2523793]	4310.63	905.596	0.307419	0.0729345	2.49773e-05
SOX4	NM_003107	ref|Homo sapiens SRY (sex determining region Y)-box 4 (SOX4), mRNA [NM_003107]	4590.67	1492.5	0.307384	0.0676194	5.47289e-06
PGM3	AL117443	gb|Homo sapiens mRNA; cDNA DKFZp434B187 (from clone DKFZp434B187). [AL117443]	3625.14	773.808	0.307339	0.0676498	5.54356e-06
SHANK2	NM_133266	ref|Homo sapiens SH3 and multiple ankyrin repeat domains 2 (SHANK2), transcript variant 2, mRNA [NM_133266]	4642.42	2343.43	0.307329	0.149983	0.0404527
AF339813	AF339813	gb|Homo sapiens clone IMAGE:297403, mRNA sequence. [AF339813]	4057.56	1624.32	0.307295	0.146137	0.0354852
CCDC98	NM_139076	ref|Homo sapiens coiled-coil domain containing 98 (CCDC98), mRNA [NM_139076]	4196.15	356.147	0.307171	0.0701799	1.20374e-05
GDA	NM_004293	ref|Homo sapiens guanine deaminase (GDA), mRNA [NM_004293]	5200.5	1727	0.307148	0.168515	0.068353
NNAT	NM_005386	ref|Homo sapiens neuronatin (NNAT), transcript variant 1, mRNA [NM_005386]	5301.86	1521.59	0.30698	0.0925138	0.00090598
MRRF	NM_138777	ref|Homo sapiens mitochondrial ribosome recycling factor (MRRF), nuclear gene encoding mitochondrial protein, transcript variant 1, mRNA [NM_138777]	3956.46	2416.82	0.306956	0.0675616	5.53671e-06
PCGF3	NM_006315	ref|Homo sapiens polycomb group ring finger 3 (PCGF3), mRNA [NM_006315]	5113.13	3318.63	0.306858	0.0771473	6.96262e-05
FAHD2A	NM_016044	ref|Homo sapiens fumarylacetoacetate hydrolase domain containing 2A (FAHD2A), mRNA [NM_016044]	5315.24	2086.42	0.306825	0.0675576	5.58057e-06
SLC6A2	NM_001043	ref|Homo sapiens solute carrier family 6 (neurotransmitter transporter, noradrenalin), member 2 (SLC6A2), mRNA [NM_001043]	3982.9	3237.99	0.306657	0.113559	0.00692546
THC2606335	THC2606335	thc|Q60501_9RODE (Q60501) Hamster p7 preinsertion DNA, partial (9%) [THC2606335]	4882.25	751.84	0.30658	0.160945	0.056797
ZFP90	NM_133458	ref|Homo sapiens zinc finger protein 90 homolog (mouse) (ZFP90), mRNA [NM_133458]	4895.19	949.357	0.30657	0.0678016	6.13817e-06
ZC3H7A	NM_014153	ref|Homo sapiens zinc finger CCCH-type containing 7A (ZC3H7A), mRNA [NM_014153]	4095.58	1352.78	0.306533	0.0684605	7.55144e-06
TRAF7	NM_032271	ref|Homo sapiens TNF receptor-associated factor 7 (TRAF7), mRNA [NM_032271]	5442.6	2071.56	0.306256	0.0688424	8.64106e-06
C14orf100	NM_016475	ref|Homo sapiens chromosome 14 open reading frame 100 (C14orf100), transcript variant 1, mRNA [NM_016475]	4947.82	2827.36	0.306255	0.0680696	6.82277e-06
CDC2	NM_001786	ref|Homo sapiens cell division cycle 2, G1 to S and G2 to M (CDC2), transcript variant 1, mRNA [NM_001786]	4134.55	2387.4	0.306239	0.0675164	5.7392e-06
BC035906	BC035906	gb|Homo sapiens, clone IMAGE:5247129, mRNA, partial cds. [BC035906]	3626.56	2152.26	0.306038	0.236264	0.195209
C1orf108	NM_024595	ref|Homo sapiens chromosome 1 open reading frame 108 (C1orf108), mRNA [NM_024595]	4590.81	1448.36	0.305929	0.0677965	6.40775e-06
ALS2	NM_020919	ref|Homo sapiens amyotrophic lateral sclerosis 2 (juvenile) (ALS2), mRNA [NM_020919]	4401.57	2952.19	0.305826	0.0690974	9.59905e-06
ITGB1	NM_002211	ref|Homo sapiens integrin, beta 1 (fibronectin receptor, beta polypeptide, antigen CD29 includes MDF2, MSK12) (ITGB1), transcript variant 1A, mRNA [NM_002211]	4097.58	3729.43	0.305673	0.0674882	5.91853e-06
MDM4	NM_002393	ref|Homo sapiens Mdm4 p53 binding protein homolog (mouse) (MDM4), mRNA [NM_002393]	5034.58	839.573	0.305632	0.0690387	9.5565e-06
A_24_P936860	A_24_P936860	Unknown	4806.56	1000.77	0.30559	0.367816	0.406075
GSTA4	NM_001512	ref|Homo sapiens glutathione S-transferase A4 (GSTA4), mRNA [NM_001512]	5467.38	1866.71	0.305544	0.0674931	5.98143e-06
THC2641587	THC2641587	Unknown	3969.96	3157.49	0.305524	0.100956	0.00247556
C1orf89	NM_030907	ref|Homo sapiens chromosome 1 open reading frame 89 (C1orf89), mRNA [NM_030907]	3766.5	2746.5	0.305446	0.0746067	4.23843e-05
NKX2-1	NM_003317	ref|Homo sapiens NK2 homeobox 1 (NKX2-1), transcript variant 2, mRNA [NM_003317]	3842.37	3040.04	0.305418	0.521331	0.557981
THC2705329	THC2705329	thc|ALU8_HUMAN (P39195) Alu subfamily SX sequence contamination warning entry, partial (10%) [THC2705329]	3944.81	2995.42	0.305347	0.178504	0.0871572
NDRG3	NM_032013	ref|Homo sapiens NDRG family member 3 (NDRG3), transcript variant 1, mRNA [NM_032013]	5607.72	1990.91	0.305095	0.0676962	6.58036e-06
FLOT1	NM_005803	ref|Homo sapiens flotillin 1 (FLOT1), mRNA [NM_005803]	4275.56	4110.48	0.304964	0.0674639	6.17209e-06
BG001037	BG001037	gb|BG001037 RC5-GN0132-131100-012-E05 GN0132 Homo sapiens cDNA, mRNA sequence [BG001037]	4034.19	4044.48	0.304929	0.0674706	6.2006e-06
AMT	NM_000481	ref|Homo sapiens aminomethyltransferase (AMT), mRNA [NM_000481]	4133.7	2431.11	0.304785	0.0714668	2.00168e-05
ELF2	NM_201999	ref|Homo sapiens E74-like factor 2 (ets domain transcription factor) (ELF2), transcript variant 1, mRNA [NM_201999]	4160.36	2724.68	0.3047	0.0677298	6.83527e-06
ENST00000341262	ENST00000341262	ens|Zinc finger protein 56 (Fragment). [Source:Uniprot/SPTREMBL;Acc:Q15929] [ENST00000341262]	5479.37	802.75	0.304514	0.0680453	7.63529e-06
HOXC13	NM_017410	ref|Homo sapiens homeobox C13 (HOXC13), mRNA [NM_017410]	4666.63	1389.6	0.304282	0.0950517	0.00136842
AK097322	AK097322	gb|Homo sapiens cDNA FLJ40003 fis, clone STOMA2003716. [AK097322]	3778.84	2182.1	0.304271	0.0674356	6.42092e-06
KIAA0430	NM_014647	ref|Homo sapiens KIAA0430 (KIAA0430), mRNA [NM_014647]	4881.67	341.25	0.304251	0.0675226	6.60872e-06
FAM98B	ENST00000305752	ens|Protein FAM98B. [Source:Uniprot/SWISSPROT;Acc:Q52LJ0] [ENST00000305752]	4033	2490	0.30419	0.114861	0.00808886
CTAGE3	AF338231	gb|Homo sapiens CTAGE-3 protein mRNA, complete cds. [AF338231]	3726.42	392.573	0.303994	0.228464	0.183322
AK094726	AK094726	gb|Homo sapiens cDNA FLJ37407 fis, clone BRAMY2028472. [AK094726]	5176.49	3355.06	0.303982	0.268466	0.25751
BQ926066	BQ926066	gb|AGENCOURT_8878877 Lupski_sciatic_nerve Homo sapiens cDNA clone IMAGE:6202171 5', mRNA sequence [BQ926066]	5595.03	2321	0.303954	0.0678801	7.54146e-06
ZDHHC20	NM_153251	ref|Homo sapiens zinc finger, DHHC-type containing 20 (ZDHHC20), mRNA [NM_153251]	4706.88	2790.7	0.303824	0.0677008	7.19794e-06
THC2726281	THC2726281	thc|P97868_MOUSE (P97868) Proliferation potential-related protein, partial (4%) [THC2726281]	5328.81	3501.9	0.303749	0.0674707	6.73387e-06
FRAS1	AK027833	gb|Homo sapiens cDNA FLJ14927 fis, clone PLACE1009094, weakly similar to FURIN-LIKE PROTEASE 2 PRECURSOR (EC 3.4.21.75). [AK027833]	5034.5	737	0.303717	0.175845	0.084135
AK128814	AK128814	gb|Homo sapiens cDNA FLJ46049 fis, clone SYNOV2020463. [AK128814]	5364.88	825.095	0.303492	0.067455	6.82153e-06
TMEM2	NM_013390	ref|Homo sapiens transmembrane protein 2 (TMEM2), mRNA [NM_013390]	4592.32	3384.62	0.303411	0.0674168	6.77871e-06
CTNNB1	NM_001904	ref|Homo sapiens catenin (cadherin-associated protein), beta 1, 88kDa (CTNNB1), mRNA [NM_001904]	5442.33	2203.75	0.303393	0.0674178	6.78949e-06
SLC9A6	NM_001042537	ref|Homo sapiens solute carrier family 9 (sodium/hydrogen exchanger), member 6 (SLC9A6), transcript variant 1, mRNA [NM_001042537]	5405.5	3809.77	0.303374	0.0674363	6.83768e-06
MAP7D2	NM_152780	ref|Homo sapiens MAP7 domain containing 2 (MAP7D2), mRNA [NM_152780]	4109.63	2695.13	0.303281	0.0767828	7.81988e-05
FLJ37644	AK094963	gb|Homo sapiens cDNA FLJ37644 fis, clone BRHIP2000239. [AK094963]	5010.67	3230.6	0.303262	0.182162	0.0959541
CACNA1I	NM_021096	ref|Homo sapiens calcium channel, voltage-dependent, T type, alpha 1I subunit (CACNA1I), transcript variant 1, mRNA [NM_021096]	3944.39	2453.1	0.303234	0.0673962	6.81841e-06
HMBS	NM_000190	ref|Homo sapiens hydroxymethylbilane synthase (HMBS), transcript variant 1, mRNA [NM_000190]	4654.44	1235.48	0.303221	0.0673975	6.8274e-06
KCND3	ENST00000369697	ens|Potassium voltage-gated channel subfamily D member 3 (Voltage-gated potassium channel subunit Kv4.3). [Source:Uniprot/SWISSPROT;Acc:Q9UK17] [ENST00000369697]	4704.5	854.5	0.303153	0.213413	0.155461
AKR1B10	NM_020299	ref|Homo sapiens aldo-keto reductase family 1, member B10 (aldose reductase) (AKR1B10), mRNA [NM_020299]	5403.65	1507.07	0.30309	0.0731327	3.40742e-05
DKC1	NM_001363	ref|Homo sapiens dyskeratosis congenita 1, dyskerin (DKC1), mRNA [NM_001363]	5148.44	392.26	0.303047	0.0673901	6.89486e-06
LOC643837	AK096570	gb|Homo sapiens cDNA FLJ39251 fis, clone OCBBF2008701. [AK096570]	4211.11	2812.5	0.302921	0.124852	0.0152559
A_24_P298928	A_24_P298928	Unknown	4426.42	2057.43	0.30292	0.0805839	0.000170554
TWSG1	NM_020648	ref|Homo sapiens twisted gastrulation homolog 1 (Drosophila) (TWSG1), mRNA [NM_020648]	5441.21	634.294	0.302889	0.134968	0.0248228
CSAD	NM_015989	ref|Homo sapiens cysteine sulfinic acid decarboxylase (CSAD), mRNA [NM_015989]	3498.58	1448.57	0.30282	0.0836858	0.00029628
MXD4	NM_006454	ref|Homo sapiens MAX dimerization protein 4 (MXD4), mRNA [NM_006454]	4768.93	1316.59	0.302804	0.0675409	7.35089e-06
ZNF616	AK025434	gb|Homo sapiens cDNA: FLJ21781 fis, clone HEP00223. [AK025434]	3626.53	2842.2	0.302723	0.116336	0.00926413
CD607715	CD607715	gb|CD607715 56025722H1 FLP Homo sapiens cDNA, mRNA sequence [CD607715]	3994.76	1763.45	0.302588	0.354516	0.393369
A_24_P16273	A_24_P16273	Unknown	4793.58	1287.43	0.302587	0.245645	0.218022
RSAD1	NM_018346	ref|Homo sapiens radical S-adenosyl methionine domain containing 1 (RSAD1), mRNA [NM_018346]	4386.75	715.373	0.302432	0.0674039	7.22813e-06
THC2548056	THC2548056	gb|BF432514 nab74c07.x1 Soares_NSF_F8_9W_OT_PA_P_S1 Homo sapiens cDNA clone IMAGE:3273588 3', mRNA sequence [BF432514]	5188	1910.46	0.302396	0.0948679	0.00143487
BC041636	BC041636	gb|Homo sapiens, clone IMAGE:4860560, mRNA. [BC041636]	5507.22	3134.9	0.302376	0.13671	0.0269805
A_23_P31563	A_23_P31563	Unknown	3663.16	898.426	0.302371	0.0756133	6.36346e-05
C17orf28	NM_030630	ref|Homo sapiens chromosome 17 open reading frame 28 (C17orf28), mRNA [NM_030630]	5303.56	3047.03	0.302273	0.0746558	5.14625e-05
CGA	NM_000735	ref|Homo sapiens glycoprotein hormones, alpha polypeptide (CGA), mRNA [NM_000735]	3866.91	1397.39	0.302224	0.0705627	1.84343e-05
KIAA0372	ENST00000358746	ens|Tetratricopeptide repeat protein 37 (TPR repeat protein 37). [Source:Uniprot/SWISSPROT;Acc:Q6PGP7] [ENST00000358746]	3956.83	2343.21	0.302115	0.0674499	7.49552e-06
LOC100128311	AF130108	gb|Homo sapiens clone FLB5712 PRO1495 mRNA, complete cds. [AF130108]	4704.35	678.779	0.302106	0.470106	0.520461
SCNN1G	X87160	gb|H.sapiens mRNA for gamma subunit of epithelial amiloride-sensitive sodium channel. [X87160]	3970.89	4066.5	0.301959	0.465123	0.516207
E1A_r60_1	E1A_r60_1		4590.65	1110.88	0.301955	0.0673693	7.3915e-06
THC2499898	THC2499898	thc|ALU1_HUMAN (P39188) Alu subfamily J sequence contamination warning entry, partial (13%) [THC2499898]	3766.69	3421.49	0.301855	0.296007	0.307844
ZNF440	NM_152357	ref|Homo sapiens zinc finger protein 440 (ZNF440), mRNA [NM_152357]	4564.43	583.329	0.30181	0.0681878	9.59227e-06
IRF5	NM_002200	ref|Homo sapiens interferon regulatory factor 5 (IRF5), transcript variant 1, mRNA [NM_002200]	4120.53	986.697	0.301794	0.0685609	1.07334e-05
ZIC3	NM_003413	ref|Homo sapiens Zic family member 3 heterotaxy 1 (odd-paired homolog, Drosophila) (ZIC3), mRNA [NM_003413]	4781.5	1837	0.301771	0.50426	0.549544
ZNF544	NM_014480	ref|Homo sapiens zinc finger protein 544 (ZNF544), mRNA [NM_014480]	4033.47	3032.37	0.301696	0.0677755	8.53104e-06
ZNF283	NM_181845	ref|Homo sapiens zinc finger protein 283 (ZNF283), mRNA [NM_181845]	4058.27	2489.78	0.301638	0.0686363	1.10913e-05
ADRB2	NM_000024	ref|Homo sapiens adrenergic, beta-2-, receptor, surface (ADRB2), mRNA [NM_000024]	5048.68	2314.54	0.301501	0.0699482	1.62996e-05
SCN9A	NM_002977	ref|Homo sapiens sodium channel, voltage-gated, type IX, alpha subunit (SCN9A), mRNA [NM_002977]	4744.82	2768.63	0.301495	0.0674709	7.87641e-06
CCBL2	NM_001008661	ref|Homo sapiens cysteine conjugate-beta lyase 2 (CCBL2), transcript variant 1, mRNA [NM_001008661]	4477.49	2511.8	0.301448	0.0673488	7.60826e-06
ZNF138	NM_006524	ref|Homo sapiens zinc finger protein 138 (ZNF138), mRNA [NM_006524]	3678.25	3399.63	0.301235	0.0728533	3.55229e-05
ENST00000383092	ENST00000383092	gb|Homo sapiens hypothetical locus DKFZp434K191, mRNA (cDNA clone MGC:48401 IMAGE:4824423), complete cds. [BC051721]	5404.95	3091.23	0.301203	0.237008	0.20378
TMEM64	AK095472	gb|Homo sapiens cDNA FLJ38153 fis, clone DFNES1000083. [AK095472]	4426.63	2174.63	0.301054	0.0681288	9.92065e-06
LOC100129788	XM_001717616	gb|PREDICTED: Homo sapiens hypothetical protein LOC100129788 (LOC100129788), mRNA [XM_001717616]	5354.5	3457.65	0.301041	0.645013	0.6407
BCAT2	NM_001190	ref|Homo sapiens branched chain aminotransferase 2, mitochondrial (BCAT2), nuclear gene encoding mitochondrial protein, mRNA [NM_001190]	4210.06	1199.29	0.300999	0.0673158	7.76944e-06
TMCO1	NM_019026	ref|Homo sapiens transmembrane and coiled-coil domains 1 (TMCO1), mRNA [NM_019026]	5354.82	3912.59	0.300919	0.0673104	7.79931e-06
PDCL	NM_005388	ref|Homo sapiens phosducin-like (PDCL), mRNA [NM_005388]	5063	4139.54	0.300783	0.0687382	1.21e-05
OSGEPL1	NM_022353	ref|Homo sapiens O-sialoglycoprotein endopeptidase-like 1 (OSGEPL1), mRNA [NM_022353]	3754.27	3238.3	0.30076	0.0707018	2.10054e-05
LOC644192	AK000872	gb|Homo sapiens cDNA FLJ10010 fis, clone HEMBA1000302. [AK000872]	5594.42	2086.43	0.300723	0.0690125	1.31545e-05
CMTM3	NM_144601	ref|Homo sapiens CKLF-like MARVEL transmembrane domain containing 3 (CMTM3), transcript variant 1, mRNA [NM_144601]	5276.37	1023	0.300661	0.0673011	7.91746e-06
SEPSECS	NM_153825	ref|Homo sapiens Sep (O-phosphoserine) tRNA:Sec (selenocysteine) tRNA synthase (SEPSECS), transcript variant 2, mRNA [NM_153825]	5557.14	1784.86	0.300655	0.362493	0.406872
EDN1	NM_001955	ref|Homo sapiens endothelin 1 (EDN1), mRNA [NM_001955]	3943.68	1895.68	0.30055	0.067298	7.97112e-06
A_24_P135771	A_24_P135771	Unknown	4451	1177	0.300542	0.067305	7.99268e-06
ZNF14	NM_021030	ref|Homo sapiens zinc finger protein 14 (ZNF14), mRNA [NM_021030]	4592.65	3150.15	0.300483	0.0703949	1.96766e-05
CR604826	CR604826	gb|full-length cDNA clone CS0DA005YA08 of Neuroblastoma of Homo sapiens (human). [CR604826]	4884.36	3480.13	0.30047	0.0693328	1.46598e-05
ACTG1	NM_001614	ref|Homo sapiens actin, gamma 1 (ACTG1), mRNA [NM_001614]	4059.09	3281.93	0.300439	0.0672901	8.01335e-06
DET1	NM_017996	ref|Homo sapiens de-etiolated homolog 1 (Arabidopsis) (DET1), mRNA [NM_017996]	4946.41	1610.05	0.30043	0.0673426	8.14962e-06
C12orf60	NM_175874	ref|Homo sapiens chromosome 12 open reading frame 60 (C12orf60), mRNA [NM_175874]	3868.5	3157.35	0.300357	0.0818796	0.000244187
PLD1	NM_002662	ref|Homo sapiens phospholipase D1, phosphatidylcholine-specific (PLD1), mRNA [NM_002662]	5062.41	3186.28	0.300348	0.0674635	8.50682e-06
SCN9A	NM_002977	ref|Homo sapiens sodium channel, voltage-gated, type IX, alpha subunit (SCN9A), mRNA [NM_002977]	5097.66	509.816	0.300295	0.0673653	8.2843e-06
F11R	NM_016946	ref|Homo sapiens F11 receptor (F11R), mRNA [NM_016946]	4501.48	927.853	0.300172	0.0673075	8.20717e-06
ENST00000329536	ENST00000329536	gb|Sequence 120 from Patent WO0220754. [AX721160]	4590.58	1096.29	0.300166	0.0688641	1.30765e-05
LOC388796	BX640887	gb|Homo sapiens mRNA; cDNA DKFZp686B0328 (from clone DKFZp686B0328). [BX640887]	4539.54	759.171	0.300098	0.0719353	3.02232e-05
AK001118	AK001118	gb|Homo sapiens cDNA FLJ10256 fis, clone HEMBB1000870. [AK001118]	4718.28	1287.32	0.300036	0.123603	0.0152068
AKT2	NM_001626	ref|Homo sapiens v-akt murine thymoma viral oncogene homolog 2 (AKT2), mRNA [NM_001626]	5098.75	1155	0.300019	0.0672747	8.21079e-06
CA437634	CA437634	gb|UI-H-DH0-aup-d-15-0-UI.s1 NCI_CGAP_DH0 Homo sapiens cDNA clone UI-H-DH0-aup-d-15-0-UI 3', mRNA sequence [CA437634]	4629.56	2100.97	0.300015	0.0695413	1.6018e-05
NAT12	NM_001011713	ref|Homo sapiens N-acetyltransferase 12 (NAT12), mRNA [NM_001011713]	5366.5	2761	0.299993	0.0840293	0.000356846
SLFN12	NM_018042	ref|Homo sapiens schlafen family member 12 (SLFN12), mRNA [NM_018042]	4844.09	407.104	0.299972	0.067582	9.05279e-06
ANKRD13D	NM_207354	ref|Homo sapiens ankyrin repeat domain 13 family, member D (ANKRD13D), mRNA [NM_207354]	5226.43	3530.29	0.299945	0.0680631	1.04879e-05
BC038757	BC038757	gb|Homo sapiens cDNA clone IMAGE:5269899. [BC038757]	4643.19	3546.06	0.299944	0.128704	0.0197801
CENPQ	NM_018132	ref|Homo sapiens centromere protein Q (CENPQ), mRNA [NM_018132]	3765.38	1001.14	0.299871	0.067715	9.49208e-06
BX117524	BX117524	gb|BX117524 Soares_multiple_sclerosis_2NbHMSP Homo sapiens cDNA clone IMAGp998L01612, mRNA sequence [BX117524]	5084.89	326.5	0.299756	0.466126	0.520173
A_24_P93052	A_24_P93052	Unknown	4451	1148.07	0.299747	0.0672829	8.38851e-06
KIAA0372	ENST00000358746	ens|Tetratricopeptide repeat protein 37 (TPR repeat protein 37). [Source:Uniprot/SWISSPROT;Acc:Q6PGP7] [ENST00000358746]	5276.57	1242.84	0.299692	0.0673583	8.61796e-06
ADAMTS13	NM_139025	ref|Homo sapiens ADAM metallopeptidase with thrombospondin type 1 motif, 13 (ADAMTS13), transcript variant 1, mRNA [NM_139025]	4729.77	634.662	0.299597	0.0685568	1.24218e-05
LRP11	NM_032832	ref|Homo sapiens low density lipoprotein receptor-related protein 11 (LRP11), mRNA [NM_032832]	5252.59	2959.09	0.299576	0.0678443	1.00712e-05
CTNNB1	NM_001904	ref|Homo sapiens catenin (cadherin-associated protein), beta 1, 88kDa (CTNNB1), mRNA [NM_001904]	5161.37	546.36	0.299476	0.0672814	8.54349e-06
THC2752542	THC2752542	Unknown	4413.42	1932.68	0.299467	0.154437	0.0524904
THC2681437	THC2681437	Unknown	5468.81	3567.64	0.299364	0.25896	0.247672
RNF113B	NM_178861	ref|Homo sapiens ring finger protein 113B (RNF113B), mRNA [NM_178861]	3931.58	2856.57	0.299342	0.255506	0.241372
AA235942	AA235942	gb|AA235942 zs43f11.r1 Soares_NhHMPu_S1 Homo sapiens cDNA clone IMAGE:687981 5', mRNA sequence [AA235942]	4020.46	3010.27	0.299201	0.134639	0.0262668
KIAA1166	NM_018684	ref|Homo sapiens KIAA1166 (KIAA1166), mRNA [NM_018684]	4973.44	2959.74	0.299199	0.0672676	8.67163e-06
SLC8A2	NM_015063	ref|Homo sapiens solute carrier family 8 (sodium-calcium exchanger), member 2 (SLC8A2), mRNA [NM_015063]	4921.42	1903.43	0.299124	0.397462	0.451699
OGT	NM_181672	ref|Homo sapiens O-linked N-acetylglucosamine (GlcNAc) transferase (UDP-N-acetylglucosamine:polypeptide-N-acetylglucosaminyl transferase) (OGT), transcript variant 1, mRNA [NM_181672]	3703.86	3898.12	0.298943	0.067314	8.95328e-06
RMND5A	NM_022780	ref|Homo sapiens required for meiotic nuclear division 5 homolog A (S. cerevisiae) (RMND5A), mRNA [NM_022780]	5608.09	2871.1	0.298932	0.0685748	1.30538e-05
KCNH1	NM_172362	ref|Homo sapiens potassium voltage-gated channel, subfamily H (eag-related), member 1 (KCNH1), transcript variant 1, mRNA [NM_172362]	3778.83	2197	0.298847	0.0743204	5.79372e-05
CTNNB1	NM_001904	ref|Homo sapiens catenin (cadherin-associated protein), beta 1, 88kDa (CTNNB1), mRNA [NM_001904]	5594.18	1294.37	0.298805	0.0672497	8.86258e-06
BSDC1	NM_018045	ref|Homo sapiens BSD domain containing 1 (BSDC1), mRNA [NM_018045]	3790	517.5	0.298519	0.067229	8.98238e-06
KIF26B	NM_018012	ref|Homo sapiens kinesin family member 26B (KIF26B), mRNA [NM_018012]	4148.49	3626.25	0.298489	0.166425	0.0728879
JAZF1	NM_175061	ref|Homo sapiens JAZF zinc finger 1 (JAZF1), mRNA [NM_175061]	5200.94	1770.97	0.298489	0.0674157	9.52919e-06
CCDC98	NM_139076	ref|Homo sapiens coiled-coil domain containing 98 (CCDC98), mRNA [NM_139076]	5593.92	883.605	0.298432	0.0705984	2.36645e-05
ATF7IP	NM_018179	ref|Homo sapiens activating transcription factor 7 interacting protein (ATF7IP), mRNA [NM_018179]	4108.18	1155.08	0.298375	0.0672371	9.09452e-06
ZNF585A	AK123296	gb|Homo sapiens cDNA FLJ41302 fis, clone BRAMY2042122. [AK123296]	4617	2020.42	0.298367	0.336015	0.374564
COPZ1	NM_016057	ref|Homo sapiens coatomer protein complex, subunit zeta 1 (COPZ1), mRNA [NM_016057]	5316.65	3861.12	0.298264	0.0672098	9.08825e-06
PHGDH	NM_006623	ref|Homo sapiens phosphoglycerate dehydrogenase (PHGDH), mRNA [NM_006623]	3626.13	1697.96	0.298212	0.0672418	9.21102e-06
RAVER1	NM_133452	ref|Homo sapiens ribonucleoprotein, PTB-binding 1 (RAVER1), mRNA [NM_133452]	3626.7	2534.14	0.298077	0.0715399	3.09203e-05
WDR85	NM_138778	ref|Homo sapiens WD repeat domain 85 (WDR85), mRNA [NM_138778]	3575.63	2020.64	0.297937	0.0674737	1.00728e-05
PCYT1B	NM_004845	ref|Homo sapiens phosphate cytidylyltransferase 1, choline, beta (PCYT1B), mRNA [NM_004845]	4919.89	436.5	0.297927	0.507145	0.556896
FPGT	NM_003838	ref|Homo sapiens fucose-1-phosphate guanylyltransferase (FPGT), mRNA [NM_003838]	5404.44	2328.47	0.297862	0.0677835	1.11122e-05
COPZ2	NM_016429	ref|Homo sapiens coatomer protein complex, subunit zeta 2 (COPZ2), mRNA [NM_016429]	5289.54	1499.59	0.297859	0.0672124	9.3536e-06
HDAC9	NM_058177	ref|Homo sapiens histone deacetylase 9 (HDAC9), transcript variant 2, mRNA [NM_058177]	4325.5	3025.35	0.297564	0.313501	0.342537
LOX	NM_002317	ref|Homo sapiens lysyl oxidase (LOX), mRNA [NM_002317]	4948	3018.32	0.297357	0.0672941	9.9265e-06
C1orf162	NM_174896	ref|Homo sapiens chromosome 1 open reading frame 162 (C1orf162), mRNA [NM_174896]	4122.11	2658.5	0.297337	0.0834866	0.000368752
GEMIN4	NM_015721	ref|Homo sapiens gem (nuclear organelle) associated protein 4 (GEMIN4), mRNA [NM_015721]	4032.02	1301.88	0.297334	0.0671777	9.59617e-06
C20orf117	AB020696	gb|Homo sapiens mRNA for KIAA0889 protein, partial cds. [AB020696]	4095.35	1074.39	0.297259	0.0747407	6.97289e-05
EIF2C4	NM_017629	ref|Homo sapiens eukaryotic translation initiation factor 2C, 4 (EIF2C4), mRNA [NM_017629]	4604.88	3156.84	0.297207	0.0738638	5.72864e-05
PIGW	NM_178517	ref|Homo sapiens phosphatidylinositol glycan anchor biosynthesis, class W (PIGW), mRNA [NM_178517]	4996.88	891.095	0.297138	0.0677387	1.15175e-05
LOX	NM_002317	ref|Homo sapiens lysyl oxidase (LOX), mRNA [NM_002317]	4439.18	2313.55	0.297136	0.0672885	1.00614e-05
CCDC79	ENST00000313294	ens|Coiled-coil domain-containing protein 79. [Source:Uniprot/SPTREMBL;Acc:Q8NA31] [ENST00000313294]	4629.33	1778.5	0.297119	0.625213	0.634625
AK026984	AK026984	gb|Homo sapiens cDNA: FLJ23331 fis, clone HEP12664. [AK026984]	3601.58	2944.57	0.297112	0.626062	0.635092
ZNF467	NM_207336	ref|Homo sapiens zinc finger protein 467 (ZNF467), mRNA [NM_207336]	3729.31	3883.62	0.297089	0.0710825	2.92149e-05
THC2664480	THC2664480	thc|ALU1_HUMAN (P39188) Alu subfamily J sequence contamination warning entry, partial (6%) [THC2664480]	3918.89	2702.5	0.29708	0.0674401	1.05736e-05
PLEKHA5	AB051473	gb|Homo sapiens mRNA for KIAA1686 protein, partial cds. [AB051473]	4185.41	2680.38	0.297072	0.239626	0.215075
FMO4	NM_002022	ref|Homo sapiens flavin containing monooxygenase 4 (FMO4), mRNA [NM_002022]	5353.58	2621.57	0.297061	0.0739405	5.88035e-05
LYRM1	NM_020424	ref|Homo sapiens LYR motif containing 1 (LYRM1), mRNA [NM_020424]	4438.12	1184.44	0.296997	0.0672398	1.00088e-05
CEBPA	NM_004364	ref|Homo sapiens CCAAT/enhancer binding protein (C/EBP), alpha (CEBPA), mRNA [NM_004364]	4323.58	1045.43	0.296983	0.0683979	1.41202e-05
RAD50	NM_005732	ref|Homo sapiens RAD50 homolog (S. cerevisiae) (RAD50), transcript variant 1, mRNA [NM_005732]	4044.5	913	0.296848	0.06717	9.89958e-06
A_32_P55586	A_32_P55586	Unknown	4934.67	2834.5	0.296772	0.362728	0.413262
IFRG15	NM_022347	ref|Homo sapiens interferon responsive gene 15 (IFRG15), mRNA [NM_022347]	4044.82	1250.65	0.296761	0.0675858	1.12891e-05
ADH5	NM_000671	ref|Homo sapiens alcohol dehydrogenase 5 (class III), chi polypeptide (ADH5), mRNA [NM_000671]	3815.87	942.529	0.296744	0.0673281	1.04605e-05
A_24_P33385	A_24_P33385	Unknown	5431.17	3457.62	0.296682	0.0996603	0.00291151
ZBTB39	NM_014830	ref|Homo sapiens zinc finger and BTB domain containing 39 (ZBTB39), mRNA [NM_014830]	4364.38	3883.57	0.296678	0.111857	0.0079944
A_24_P708161	A_24_P708161	Unknown	4312.58	2827.43	0.296659	0.115579	0.0102668
FTSJ1	NM_012280	ref|Homo sapiens FtsJ homolog 1 (E. coli) (FTSJ1), transcript variant 1, mRNA [NM_012280]	3739	385.455	0.2966	0.0671815	1.01058e-05
FIGNL1	NM_001042762	ref|Homo sapiens fidgetin-like 1 (FIGNL1), transcript variant 1, mRNA [NM_001042762]	4935.13	2702.47	0.296262	0.0676709	1.19786e-05
DLEU2	CR625878	gb|full-length cDNA clone CS0DJ009YK01 of T cells (Jurkat cell line) Cot 10-normalized of Homo sapiens (human). [CR625878]	3804.77	2768.88	0.296235	0.0677464	1.22719e-05
THC2681402	THC2681402	Unknown	4427.5	3523.65	0.2961	0.400608	0.45983
LOC285535	AK091057	gb|Homo sapiens cDNA FLJ33738 fis, clone BRAWH2018527. [AK091057]	3918.11	1778.5	0.296073	0.227811	0.193724
PGM5	NM_021965	ref|Homo sapiens phosphoglucomutase 5 (PGM5), mRNA [NM_021965]	4439.64	2665.97	0.295974	0.0775402	0.000135064
PRKY	NM_002760	ref|Homo sapiens protein kinase, Y-linked (PRKY), mRNA [NM_002760]	4731.45	2834.92	0.295916	0.0678274	1.28423e-05
AK074562	AK074562	gb|Homo sapiens cDNA FLJ90081 fis, clone HEMBA1004952. [AK074562]	5621.36	3684.96	0.295829	0.132627	0.0257123
RIN2	NM_018993	ref|Homo sapiens Ras and Rab interactor 2 (RIN2), mRNA [NM_018993]	5519.78	4007.94	0.295782	0.0774885	0.000135027
FANCA	NM_000135	ref|Homo sapiens Fanconi anemia, complementation group A (FANCA), transcript variant 1, mRNA [NM_000135]	3751.66	334.123	0.295734	0.0713864	3.43218e-05
ERMAP	NM_001017922	ref|Homo sapiens erythroblast membrane-associated protein (Scianna blood group) (ERMAP), transcript variant 1, mRNA [NM_001017922]	5073.89	2196.5	0.295724	0.0893057	0.00092841
CXXC5	NM_016463	ref|Homo sapiens CXXC finger 5 (CXXC5), mRNA [NM_016463]	5517.3	766.433	0.295643	0.0673209	1.12547e-05
CCDC80	NM_199511	ref|Homo sapiens coiled-coil domain containing 80 (CCDC80), transcript variant 1, mRNA [NM_199511]	4362.32	1389.53	0.295514	0.0671072	1.06464e-05
C9orf58	NM_031426	ref|Homo sapiens chromosome 9 open reading frame 58 (C9orf58), transcript variant 1, mRNA [NM_031426]	3918.14	1558.62	0.295504	0.0766185	0.000114872
C7orf54	NM_014411	ref|Homo sapiens chromosome 7 open reading frame 54 (C7orf54), mRNA [NM_014411]	4438.5	1551.35	0.295426	0.100002	0.00313483
GLUL	NM_002065	ref|Homo sapiens glutamate-ammonia ligase (glutamine synthetase) (GLUL), transcript variant 1, mRNA [NM_002065]	4491.39	3824.72	0.295423	0.0673067	1.1377e-05
PSKH1	NM_006742	ref|Homo sapiens protein serine kinase H1 (PSKH1), mRNA [NM_006742]	4909.3	2438.61	0.295332	0.0671168	1.08115e-05
BU679017	BU679017	gb|BU679017 UI-CF-DU1-aat-a-16-0-UI.s1 UI-CF-DU1 Homo sapiens cDNA clone UI-CF-DU1-aat-a-16-0-UI 3', mRNA sequence [BU679017]	3739.46	752.056	0.295312	0.0694794	2.13436e-05
PTK7	NM_002821	ref|Homo sapiens PTK7 protein tyrosine kinase 7 (PTK7), transcript variant PTK7-1, mRNA [NM_002821]	5087.45	3083.97	0.29507	0.0672113	1.13255e-05
AK097447	AK097447	gb|Homo sapiens cDNA FLJ40128 fis, clone TESTI2011407. [AK097447]	5581.36	1140.42	0.295065	0.0671711	1.1193e-05
BX104493	BX104493	gb|BX104493 Soares fetal liver spleen 1NFLS Homo sapiens cDNA clone IMAGp998E24531, mRNA sequence [BX104493]	4592.37	2973.6	0.295064	0.074025	6.71936e-05
DOCK7	NM_033407	ref|Homo sapiens dedicator of cytokinesis 7 (DOCK7), mRNA [NM_033407]	5213.11	1631.5	0.295062	0.0671526	1.11332e-05
THC2491122	THC2491122	Unknown	5544.5	3157	0.294999	0.428251	0.490921
ADRB2	NM_000024	ref|Homo sapiens adrenergic, beta-2-, receptor, surface (ADRB2), mRNA [NM_000024]	4262.43	3355.61	0.294998	0.070082	2.56131e-05
BRWD3	NM_153252	ref|Homo sapiens bromodomain and WD repeat domain containing 3 (BRWD3), mRNA [NM_153252]	3969.57	2247.9	0.294912	0.0772972	0.000136018
CDC42	NM_044472	ref|Homo sapiens cell division cycle 42 (GTP binding protein, 25kDa) (CDC42), transcript variant 2, mRNA [NM_044472]	4325.12	2541.34	0.294897	0.0670965	1.10713e-05
BX455216	BX455216	gb|BX455216 Homo sapiens FETAL BRAIN Homo sapiens cDNA clone CS0DF018YB15 3-PRIME, mRNA sequence [BX455216]	5227.81	3178.3	0.294853	0.21029	0.160878
AT_P_3	AT_P_3		4501.58	795.546	0.294789	0.625168	0.637258
SNCA	NM_007308	ref|Homo sapiens synuclein, alpha (non A4 component of amyloid precursor) (SNCA), transcript variant NACP112, mRNA [NM_007308]	4641.58	1624.43	0.294756	0.238121	0.215775
BQ374929	BQ374929	gb|BQ374929 MR1-TN0045-060900-005-d11 TN0045 Homo sapiens cDNA, mRNA sequence [BQ374929]	4235.08	1038.21	0.294733	0.0671687	1.14422e-05
A_24_P392312	A_24_P392312	Unknown	4071.49	2541.32	0.294714	0.0670782	1.11491e-05
C10orf64	BC034937	gb|Homo sapiens chromosome 10 open reading frame 64, mRNA (cDNA clone MGC:45899 IMAGE:5094342), complete cds. [BC034937]	4793.25	613.088	0.294691	0.336503	0.381168
AK024924	AK024924	gb|Homo sapiens cDNA: FLJ21271 fis, clone COL01751. [AK024924]	4478.14	3670.92	0.294563	0.148969	0.0480026
ZNF564	NM_144976	ref|Homo sapiens zinc finger protein 564 (ZNF564), mRNA [NM_144976]	3790.37	795.596	0.294537	0.0734054	6.00853e-05
A_24_P850172	A_24_P850172	Unknown	5086.7	1837.1	0.294502	0.0670692	1.12819e-05
A_24_P930148	A_24_P930148	Unknown	5101.09	4117.61	0.294408	0.209745	0.160424
ADRB2	NM_000024	ref|Homo sapiens adrenergic, beta-2-, receptor, surface (ADRB2), mRNA [NM_000024]	3792	2805.46	0.294314	0.0703385	2.86116e-05
COL1A2	NM_000089	ref|Homo sapiens collagen, type I, alpha 2 (COL1A2), mRNA [NM_000089]	5366.5	2453	0.294259	0.0671445	1.17339e-05
ADARB1	AY082339	gb|Homo sapiens clone IMAGE:15433929 unknown mRNA. [AY082339]	4884.89	3802.5	0.29414	0.0713328	3.7318e-05
LOX	NM_002317	ref|Homo sapiens lysyl oxidase (LOX), mRNA [NM_002317]	3627.5	3590.06	0.294056	0.0673142	1.25155e-05
C10orf51	AK128027	gb|Homo sapiens cDNA FLJ46146 fis, clone TESTI4000534. [AK128027]	5367.43	3318.4	0.293962	0.115755	0.0111006
MOCOS	NM_017947	ref|Homo sapiens molybdenum cofactor sulfurase (MOCOS), mRNA [NM_017947]	4313.51	3883.43	0.293853	0.0671282	1.2005e-05
AK094187	AK094187	gb|Homo sapiens cDNA FLJ36868 fis, clone ASTRO2016681. [AK094187]	4795.5	2988.5	0.293649	0.0690034	2.08509e-05
RC12	RC12		3677.58	2739.43	0.2936	0.0800715	0.000245679
LIN28	NM_024674	ref|Homo sapiens lin-28 homolog (C. elegans) (LIN28), mRNA [NM_024674]	3488.24	2849.64	0.293559	0.454225	0.518094
ZBTB33	NM_006777	ref|Homo sapiens zinc finger and BTB domain containing 33 (ZBTB33), mRNA [NM_006777]	3982.5	2402	0.293528	0.0672195	1.26136e-05
GFM2	NM_032380	ref|Homo sapiens G elongation factor, mitochondrial 2 (GFM2), nuclear gene encoding mitochondrial protein, transcript variant 1, mRNA [NM_032380]	5177.04	3750.93	0.293502	0.0670373	1.19668e-05
EVI5	NM_005665	ref|Homo sapiens ecotropic viral integration site 5 (EVI5), mRNA [NM_005665]	4617.09	2445.61	0.293372	0.249007	0.23873
LOX	NM_002317	ref|Homo sapiens lysyl oxidase (LOX), mRNA [NM_002317]	3688.09	444.328	0.293367	0.0672059	1.27004e-05
A_24_P827738	A_24_P827738	Unknown	3624.96	729.893	0.293331	0.0670417	1.21242e-05
A_24_P881562	A_24_P881562	Unknown	5340.77	2409.4	0.293326	0.359349	0.414345
MBNL1	NM_207296	ref|Homo sapiens muscleblind-like (Drosophila) (MBNL1), transcript variant 6, mRNA [NM_207296]	5087.14	2687.59	0.293218	0.0737528	7.01781e-05
AF227517	AF227517	gb|Homo sapiens sprouty-4C mRNA, complete cds. [AF227517]	4807	1925	0.293207	0.152538	0.0545818
CYB5D2	NM_144611	ref|Homo sapiens cytochrome b5 domain containing 2 (CYB5D2), mRNA [NM_144611]	4908.24	1089.02	0.293047	0.0671239	1.26682e-05
RAC1	NM_198829	ref|Homo sapiens ras-related C3 botulinum toxin substrate 1 (rho family, small GTP binding protein Rac1) (RAC1), transcript variant Rac1c, mRNA [NM_198829]	4185.69	2812.48	0.292885	0.0670143	1.23968e-05
HIPK2	NM_022740	ref|Homo sapiens homeodomain interacting protein kinase 2 (HIPK2), transcript variant 1, mRNA [NM_022740]	4097.58	3773.43	0.292787	0.0765252	0.000130232
CCDC98	NM_139076	ref|Homo sapiens coiled-coil domain containing 98 (CCDC98), mRNA [NM_139076]	4362.14	1110.97	0.292698	0.068768	2.07823e-05
CTDSP2	NM_005730	ref|Homo sapiens CTD (carboxy-terminal domain, RNA polymerase II, polypeptide A) small phosphatase 2 (CTDSP2), mRNA [NM_005730]	3639.26	2291.96	0.292621	0.0670271	1.26709e-05
ZNF285A	NM_152354	ref|Homo sapiens zinc finger protein 285A (ZNF285A), mRNA [NM_152354]	4705.2	1559.01	0.292592	0.0704465	3.27576e-05
RANBP3	NM_003624	ref|Homo sapiens RAN binding protein 3 (RANBP3), transcript variant RANBP3-a, mRNA [NM_003624]	4362.57	1418.77	0.292582	0.0670041	1.26182e-05
EDN1	NM_001955	ref|Homo sapiens endothelin 1 (EDN1), mRNA [NM_001955]	4184.71	1653.75	0.292577	0.0670016	1.26125e-05
CCDC98	NM_139076	ref|Homo sapiens coiled-coil domain containing 98 (CCDC98), mRNA [NM_139076]	3577.05	3825.27	0.292566	0.0714878	4.26689e-05
MLLT4	BC014505	gb|Homo sapiens myeloid/lymphoid or mixed-lineage leukemia (trithorax homolog, Drosophila); translocated to, 4, mRNA (cDNA clone IMAGE:4861456), partial cds. [BC014505]	3550.58	2695.43	0.29251	0.173512	0.0918312
A_23_P4462	A_23_P4462	Unknown	4237.34	3516.84	0.292508	0.0671686	1.3317e-05
DarkCorner	DarkCorner		5580.33	304.5	0.292451	0.37416	0.434438
KIAA0372	ENST00000358746	ens|Tetratricopeptide repeat protein 37 (TPR repeat protein 37). [Source:Uniprot/SWISSPROT;Acc:Q6PGP7] [ENST00000358746]	5581.63	1623.78	0.292423	0.067075	1.30273e-05
CTDSP2	NM_005730	ref|Homo sapiens CTD (carboxy-terminal domain, RNA polymerase II, polypeptide A) small phosphatase 2 (CTDSP2), mRNA [NM_005730]	3942.81	1030.52	0.292404	0.0669931	1.27301e-05
CASP7	NM_033338	ref|Homo sapiens caspase 7, apoptosis-related cysteine peptidase (CASP7), transcript variant delta, mRNA [NM_033338]	5009.74	1294.45	0.292334	0.0670966	1.31911e-05
A_24_P135830	A_24_P135830	Unknown	5189.61	3347.83	0.292269	0.108015	0.00681356
ZNF544	NM_014480	ref|Homo sapiens zinc finger protein 544 (ZNF544), mRNA [NM_014480]	5250.94	1037.61	0.292243	0.0670434	1.30652e-05
LOC400960	AK056822	gb|Homo sapiens cDNA FLJ32260 fis, clone PROST1000334. [AK056822]	4465.37	3399.39	0.29224	0.114617	0.0107812
GJA5	NM_005266	ref|Homo sapiens gap junction protein, alpha 5, 40kDa (GJA5), transcript variant A, mRNA [NM_005266]	3741.89	3538.5	0.292223	0.396222	0.460804
AKR1C1	BC040210	gb|Homo sapiens aldo-keto reductase family 1, member C1 (dihydrodiol dehydrogenase 1; 20-alpha (3-alpha)-hydroxysteroid dehydrogenase), mRNA (cDNA clone MGC:42600 IMAGE:4825338), complete cds. [BC040210]	5494.5	3993	0.292197	0.176889	0.0985624
LOX	NM_002317	ref|Homo sapiens lysyl oxidase (LOX), mRNA [NM_002317]	4843.93	436.493	0.292154	0.0671585	1.36001e-05
FAM29A	NM_017645	ref|Homo sapiens family with sequence similarity 29, member A (FAM29A), mRNA [NM_017645]	4170.99	678.384	0.292082	0.067006	1.30631e-05
A_32_P160254	A_32_P160254	Unknown	4006.78	1359.55	0.292036	0.0669992	1.30779e-05
MGC34796	BC034822	gb|Homo sapiens SPR pseudogene, mRNA (cDNA clone MGC:34796 IMAGE:5166892), complete cds. [BC034822]	5542.58	1162.43	0.291898	0.0673984	1.48481e-05
FAM107A	NM_007177	ref|Homo sapiens family with sequence similarity 107, member A (FAM107A), transcript variant 1, mRNA [NM_007177]	5138.5	3465	0.291855	0.0833183	0.000460239
CDKL3	NM_016508	ref|Homo sapiens cyclin-dependent kinase-like 3 (CDKL3), transcript variant 2, mRNA [NM_016508]	5443.54	3244.83	0.291833	0.0683219	1.9421e-05
THC2487640	THC2487640	Unknown	4413.91	2533.93	0.291622	0.153349	0.0572123
SHROOM3	NM_020859	ref|Homo sapiens shroom family member 3 (SHROOM3), mRNA [NM_020859]	5530.2	832.4	0.291504	0.0670297	1.36835e-05
ZNF12	NM_016265	ref|Homo sapiens zinc finger protein 12 (ZNF12), transcript variant 1, mRNA [NM_016265]	5265.63	3465	0.291495	0.0670183	1.3646e-05
ENST00000334810	ENST00000334810	ens|Probable G-protein coupled receptor 144 (G-protein coupled receptor PGR24). [Source:Uniprot/SWISSPROT;Acc:Q7Z7M1] [ENST00000334810]	4223.58	2775.57	0.291363	0.367926	0.428415
C4orf19	NM_018302	ref|Homo sapiens chromosome 4 open reading frame 19 (C4orf19), transcript variant 2, mRNA [NM_018302]	5137.89	2702.5	0.291247	0.202421	0.150202
NSBP1	NM_030763	ref|Homo sapiens nucleosomal binding protein 1 (NSBP1), mRNA [NM_030763]	4553.42	2203.57	0.291239	0.077291	0.000164506
THC2696722	THC2696722	Unknown	4477.45	3157.32	0.291238	0.284351	0.305731
C20orf197	NM_173644	ref|Homo sapiens chromosome 20 open reading frame 197 (C20orf197), mRNA [NM_173644]	3651.87	2138.13	0.291174	0.166015	0.0794465
MKRN1	NM_013446	ref|Homo sapiens makorin, ring finger protein, 1 (MKRN1), mRNA [NM_013446]	5582.5	2974	0.291075	0.0669483	1.37537e-05
TMEM80	NM_001042463	ref|Homo sapiens transmembrane protein 80 (TMEM80), transcript variant 2, mRNA [NM_001042463]	4196.6	825.151	0.291024	0.0692504	2.64e-05
RNF41	NM_194358	ref|Homo sapiens ring finger protein 41 (RNF41), transcript variant 2, mRNA [NM_194358]	3513.05	3304.09	0.290855	0.0674473	1.61543e-05
CBR4	NM_032783	ref|Homo sapiens carbonyl reductase 4 (CBR4), mRNA [NM_032783]	3969.69	2570.66	0.290838	0.0670919	1.45807e-05
CEP290	NM_025114	ref|Homo sapiens centrosomal protein 290kDa (CEP290), mRNA [NM_025114]	5468.01	2746.46	0.290825	0.0672363	1.52243e-05
HK3	NM_002115	ref|Homo sapiens hexokinase 3 (white cell) (HK3), nuclear gene encoding mitochondrial protein, mRNA [NM_002115]	3690.89	3362.5	0.290653	0.269199	0.280278
KIAA1833	NM_032450	ref|Homo sapiens hypothetical protein KIAA1833 (KIAA1833), transcript variant 1, mRNA [NM_032450]	3867.78	2379.93	0.290647	0.0680158	1.92665e-05
ADA	NM_000022	ref|Homo sapiens adenosine deaminase (ADA), mRNA [NM_000022]	3996.2	3920	0.290555	0.0669251	1.41519e-05
DKKL1	NM_014419	ref|Homo sapiens dickkopf-like 1 (soggy) (DKKL1), mRNA [NM_014419]	5238.26	898.232	0.29051	0.199094	0.14452
CACNA1S	NM_000069	ref|Homo sapiens calcium channel, voltage-dependent, L type, alpha 1S subunit (CACNA1S), mRNA [NM_000069]	4831.33	458.484	0.290454	0.0812639	0.000351296
MED23	NM_015979	ref|Homo sapiens mediator complex subunit 23 (MED23), transcript variant 2, mRNA [NM_015979]	4464.82	2739.33	0.290454	0.0784386	0.000213115
IFI44L	NM_006820	ref|Homo sapiens interferon-induced protein 44-like (IFI44L), mRNA [NM_006820]	4667.42	1741.57	0.290401	0.167645	0.0832313
KIAA1600	AB046820	gb|Homo sapiens mRNA for KIAA1600 protein, partial cds. [AB046820]	5049.21	3032.88	0.290057	0.0669198	1.46164e-05
COL1A2	NM_000089	ref|Homo sapiens collagen, type I, alpha 2 (COL1A2), mRNA [NM_000089]	4667	1536.46	0.290026	0.0669049	1.45825e-05
IMPACT	NM_018439	ref|Homo sapiens Impact homolog (mouse) (IMPACT), mRNA [NM_018439]	3702.22	1610	0.290011	0.0678092	1.89536e-05
PTP4A1	NM_003463	ref|Homo sapiens protein tyrosine phosphatase type IVA, member 1 (PTP4A1), mRNA [NM_003463]	3690.86	3407.53	0.289926	0.0682841	2.17736e-05
NARG2	NM_024611	ref|Homo sapiens NMDA receptor regulated 2 (NARG2), transcript variant 1, mRNA [NM_024611]	4451.58	2130.66	0.289814	0.072417	6.28068e-05
AK000144	AK000144	gb|Homo sapiens cDNA FLJ20137 fis, clone COL07137. [AK000144]	4018.72	722.43	0.289802	0.197333	0.141943
MEGF6	NM_001409	ref|Homo sapiens multiple EGF-like-domains 6 (MEGF6), mRNA [NM_001409]	4679.35	956.764	0.289739	0.0676039	1.8206e-05
GJB2	NM_004004	ref|Homo sapiens gap junction protein, beta 2, 26kDa (GJB2), mRNA [NM_004004]	4577.64	825.013	0.289727	0.373265	0.437633
OBSL1	AK023854	gb|Homo sapiens cDNA FLJ13792 fis, clone THYRO1000072, weakly similar to MYOSIN LIGHT CHAIN KINASE, SMOOTH MUSCLE AND NON-MUSCLE ISOZYMES (EC 2.7.1.117). [AK023854]	5442.43	2056.83	0.289654	0.0671476	1.60544e-05
MAPKAPK3	NM_004635	ref|Homo sapiens mitogen-activated protein kinase-activated protein kinase 3 (MAPKAPK3), mRNA [NM_004635]	4780.59	722.6	0.289637	0.0670321	1.55415e-05
THC2727170	THC2727170	Unknown	5518.53	2218.31	0.289587	0.157402	0.0657982
FANK1	NM_145235	ref|Homo sapiens fibronectin type III and ankyrin repeat domains 1 (FANK1), mRNA [NM_145235]	4221.73	341.219	0.289559	0.0680095	2.0661e-05
UBL3	NM_007106	ref|Homo sapiens ubiquitin-like 3 (UBL3), mRNA [NM_007106]	4769.77	2798.36	0.289557	0.0668988	1.50275e-05
DRAM	NM_018370	ref|Homo sapiens damage-regulated autophagy modulator (DRAM), mRNA [NM_018370]	3955.85	1345.9	0.289512	0.0669998	1.55264e-05
LOC285908	NM_181722	ref|Homo sapiens hypothetical protein LOC285908 (LOC285908), mRNA [NM_181722]	4526.5	781.056	0.289263	0.0764659	0.000155014
FBXO32	NM_058229	ref|Homo sapiens F-box protein 32 (FBXO32), transcript variant 1, mRNA [NM_058229]	5507.38	3927	0.28921	0.0669599	1.5663e-05
AK026209	AK026209	gb|Homo sapiens cDNA: FLJ22556 fis, clone HSI01326. [AK026209]	4326.5	4037.35	0.28914	0.458429	0.528224
ENST00000368149	ENST00000368149	ens|Rho GTPase-activating protein 18 (MacGAP). [Source:Uniprot/SWISSPROT;Acc:Q8N392] [ENST00000368149]	4756.5	2086.5	0.288976	0.0875901	0.000969656
CXorf45	ENST00000394780	ens|Uncharacterized protein CXorf45. [Source:Uniprot/SWISSPROT;Acc:Q9H5U8] [ENST00000394780]	4743.5	1551.23	0.288966	0.0669207	1.57421e-05
ZNF425	NM_001001661	ref|Homo sapiens zinc finger protein 425 (ZNF425), mRNA [NM_001001661]	3639	2160	0.288888	0.0692952	3.06011e-05
ZNF273	NM_021148	ref|Homo sapiens zinc finger protein 273 (ZNF273), transcript variant 1, mRNA [NM_021148]	4425.25	913.111	0.28878	0.0902191	0.00137013
ZNF501	NM_145044	ref|Homo sapiens zinc finger protein 501 (ZNF501), mRNA [NM_145044]	4693.58	2944.57	0.288762	0.239636	0.228202
SLFN13	NM_144682	ref|Homo sapiens schlafen family member 13 (SLFN13), mRNA [NM_144682]	3727.76	2123.43	0.288743	0.104823	0.00587691
C11orf54	NM_014039	ref|Homo sapiens chromosome 11 open reading frame 54 (C11orf54), mRNA [NM_014039]	3727.1	1037.97	0.288623	0.067143	1.71859e-05
LOC257396	AK097893	gb|Homo sapiens cDNA FLJ40574 fis, clone THYMU2007036. [AK097893]	4591.77	2078.82	0.288508	0.0749847	0.000119304
GLUD1	NM_005271	ref|Homo sapiens glutamate dehydrogenase 1 (GLUD1), mRNA [NM_005271]	3932.07	3061.99	0.288497	0.0668623	1.59758e-05
VGLL3	NM_016206	ref|Homo sapiens vestigial like 3 (Drosophila) (VGLL3), mRNA [NM_016206]	4974.13	4088.69	0.288198	0.0671273	1.76032e-05
LRCH2	NM_020871	ref|Homo sapiens leucine-rich repeats and calponin homology (CH) domain containing 2 (LRCH2), mRNA [NM_020871]	3881.58	3780.57	0.288115	0.525789	0.583715
FGF11	NM_004112	ref|Homo sapiens fibroblast growth factor 11 (FGF11), mRNA [NM_004112]	3766.11	2262.5	0.288069	0.591843	0.626448
EIF4E3	NM_173359	ref|Homo sapiens eukaryotic translation initiation factor 4E family member 3 (EIF4E3), mRNA [NM_173359]	4400	1191.54	0.287935	0.387965	0.457986
BX485389	BX485389	gb|DKFZp686P20246_r1 686 (synonym: hlcc3) Homo sapiens cDNA clone DKFZp686P20246 5', mRNA sequence [BX485389]	4348.5	546.5	0.287807	0.0875836	0.00101589
SLC6A1	NM_003042	ref|Homo sapiens solute carrier family 6 (neurotransmitter transporter, GABA), member 1 (SLC6A1), mRNA [NM_003042]	4528.58	3127.57	0.287741	0.320689	0.369581
A_23_P10525	A_23_P10525	Unknown	3741.33	2790.5	0.287591	0.0961233	0.00277246
CAMTA1	NM_015215	ref|Homo sapiens calmodulin binding transcription activator 1 (CAMTA1), mRNA [NM_015215]	4160	2490	0.287535	0.0684691	2.67521e-05
CTNNB1	NM_001904	ref|Homo sapiens catenin (cadherin-associated protein), beta 1, 88kDa (CTNNB1), mRNA [NM_001904]	4592.06	2959.51	0.287478	0.0668297	1.69536e-05
C6orf117	NM_138409	ref|Homo sapiens chromosome 6 open reading frame 117 (C6orf117), mRNA [NM_138409]	4934.22	2145.22	0.287457	0.300583	0.338904
BC022928	BC022928	gb|Homo sapiens cDNA clone IMAGE:3457540. [BC022928]	4222.54	1103.68	0.287428	0.0668326	1.70253e-05
C21orf113	BC027456	gb|Homo sapiens, clone IMAGE:5112641, mRNA. [BC027456]	3561.44	796.096	0.287419	0.084285	0.000649429
CPSF3L	NM_017871	ref|Homo sapiens cleavage and polyadenylation specific factor 3-like (CPSF3L), mRNA [NM_017871]	4108.25	1243.06	0.287336	0.0669002	1.74696e-05
ADRB2	NM_000024	ref|Homo sapiens adrenergic, beta-2-, receptor, surface (ADRB2), mRNA [NM_000024]	4516.25	3194.15	0.287327	0.0704805	4.56819e-05
TSGA14	NM_018718	ref|Homo sapiens testis specific, 14 (TSGA14), mRNA [NM_018718]	4031.68	920.32	0.287308	0.0670125	1.80791e-05
SNHG3-RCC1	NM_001048197	ref|Homo sapiens SNHG3-RCC1 (SNHG3-RCC1), transcript variant 1, mRNA [NM_001048197]	4858.84	3084.18	0.287281	0.0670907	1.85234e-05
ENST00000303521	ENST00000303521	ens|Zinc finger protein 291. [Source:Uniprot/SWISSPROT;Acc:Q9BY12] [ENST00000303521]	3664.96	2247.93	0.287252	0.112709	0.0108152
MFAP4	NM_002404	ref|Homo sapiens microfibrillar-associated protein 4 (MFAP4), mRNA [NM_002404]	5506.46	3370.16	0.287225	0.186053	0.122642
NACA	NM_001113203	ref|Homo sapiens nascent polypeptide-associated complex alpha subunit (NACA), transcript variant 1, mRNA [NM_001113203]	5302.8	2284.39	0.287196	0.0669226	1.77496e-05
SDK1	NM_152744	ref|Homo sapiens sidekick homolog 1, cell adhesion molecule (chicken) (SDK1), transcript variant 1, mRNA [NM_152744]	3726.37	275.573	0.286922	0.0674694	2.11275e-05
C1QTNF3	AK094895	gb|Homo sapiens cDNA FLJ37576 fis, clone BRCOC2003187. [AK094895]	4883.79	2555.27	0.286788	0.135896	0.0348279
BLID	NM_001001786	ref|Homo sapiens BH3-like motif containing, cell death inducer (BLID), mRNA [NM_001001786]	5011.86	3640.93	0.286685	0.10627	0.00698184
PBLD	NM_022129	ref|Homo sapiens phenazine biosynthesis-like protein domain containing (PBLD), transcript variant 1, mRNA [NM_022129]	5620.2	1748.81	0.286392	0.0717412	6.55135e-05
KIF27	NM_017576	ref|Homo sapiens kinesin family member 27 (KIF27), mRNA [NM_017576]	5086.23	1998.27	0.286184	0.506293	0.571901
AF070595	AF070595	gb|Homo sapiens clone 24583 mRNA sequence. [AF070595]	4007.69	2577.99	0.286014	0.073568	0.000101176
SLC35B3	NM_015948	ref|Homo sapiens solute carrier family 35, member B3 (SLC35B3), mRNA [NM_015948]	4959.24	1177	0.28597	0.066853	1.88919e-05
CPN1	NM_001308	ref|Homo sapiens carboxypeptidase N, polypeptide 1 (CPN1), mRNA [NM_001308]	3537.78	1836.9	0.28595	0.105935	0.00694881
LYSMD1	NM_212551	ref|Homo sapiens LysM, putative peptidoglycan-binding, domain containing 1 (LYSMD1), mRNA [NM_212551]	4565.8	1609.82	0.285893	0.0667986	1.86954e-05
GABARAPL1	NM_031412	ref|Homo sapiens GABA(A) receptor-associated protein like 1 (GABARAPL1), mRNA [NM_031412]	5581.76	1697.33	0.285889	0.0670828	2.02853e-05
[truncated: 41,983 more rows]
